# Supplementary material for: NAD+-Dependent Lysine Acetylation Regulates Glucose Uptake and Fatty Acid Oxidation in Cardiomyocytes
Source: Metabolites. 2025 Sep 23;15(10):636. doi: 10.3390/metabo15100636 (PMC12565917; doi:10.3390/metabo15100636)
Supplement: Supplementary file 1 [file metabolites-15-00636-s001.zip]

Archive with 9 entries (9 files):
- BSA.czi
- FA+NR.czi
- FA.czi
- NAM.czi
- pl23023_EVanni_allQuantified_AcPept.xlsx
- pl23023_EVanni_allQuantified_Proteins.xlsx
- S1 Metabolites R1.tiff
- S2 Metabolites R1.tiff
- Supplementary material R1.pdf
