# Supplementary material for: NAD+-Dependent Lysine Acetylation Regulates Glucose Uptake and Fatty Acid Oxidation in Cardiomyocytes
Source: Metabolites. 2025 Sep 23;15(10):636. doi: 10.3390/metabo15100636 (PMC12565917; doi:10.3390/metabo15100636)
Supplement: Supplementary file 1 [file metabolites-15-00636-s001.zip › pl23023_EVanni_allQuantified_AcPept.xlsx]

## Sheet: Sheet1
Group	ProteinGroups	ProteinDescriptions	AVG.Log2.Ratio_BSA/ FFA + NR	Qvalue_BSA/ FFA + NR	AVG.Log2.Ratio_NAM / BSA	Qvalue_NAM / BSA	AVG.Log2.Ratio_FFA / NAM	Qvalue_FFA / NAM	AVG.Log2.Ratio_FFA / FFA + NR	Qvalue_FFA / FFA + NR	AVG.Log2.Ratio_FFA / BSA	Qvalue_FFA / BSA	AVG.Log2.Ratio_NAM / FFA + NR	Qvalue_NAM / FFA + NR
B2GV06_K296_M1	B2GV06	Succinyl-CoA:3-ketoacid coenzyme A transferase 1, mitochondrial	-0.217892	0.299877	0.437582	0.26842	0.0664553	0.361205	0.286146	0.291725	0.504038	0.178442	0.21969	0.475873
D3ZFD0_K836_M1	D3ZFD0	Unconventional myosin-XVIIIa	1.03328	0.450837	-1.73321	0.215036	-0.81454	0.502052	-1.51447	0.0799056	-2.54775	0.130263	-0.699929	0.164871
O08730_K218_M1	O08730	Glycogenin-1	-1.1618	1.02e-06	1.82979	4.95e-05	-0.680036	0.00199075	-0.0120515	0.000112508	1.14975	0.328743	0.667985	0.0247036
P00507_K159_M1	P00507	Aspartate aminotransferase, mitochondrial	0.242587	0.434115	-0.0313879	0.278041	-0.0693875	0.0478915	0.141812	0.113727	-0.100775	0.080671	0.211199	0.449862
P00507_K256_M1	P00507	Aspartate aminotransferase, mitochondrial	1.30743	0.251927	-0.430462	0.000138072	-0.701926	0.000133065	0.175038	0.171261	-1.13239	0.232812	0.876964	0.00596173
P00507_K387_M1	P00507	Aspartate aminotransferase, mitochondrial	-0.492605	0.44042	0.835084	0.487464	-0.553374	0.480447	-0.210894	0.434115	0.28171	0.550135	0.34248	0.398819
P00507_K73_M1	P00507	Aspartate aminotransferase, mitochondrial	-0.0331315	0.44099	0.181113	0.413278	0.0737177	0.250317	0.221699	0.318905	0.254831	0.126825	0.147982	0.537858
P00564_K196_M1	P00564	Creatine kinase M-type	0.238925	0.364271	-0.3687	0.185701	0.253309	0.178333	0.123533	0.454695	-0.115391	0.437399	-0.129775	0.327926
P00564_K25_M2	P00564	Creatine kinase M-type	0.128554	0.25502	-0.597971	0.333212	#N/A	#N/A	#N/A	#N/A	#N/A	#N/A	-0.469416	0.205568
P00564_K32_M2	P00564	Creatine kinase M-type	0.128554	0.25502	-0.597971	0.333212	#N/A	#N/A	#N/A	#N/A	#N/A	#N/A	-0.469416	0.205568
P00564_K45_M1	P00564	Creatine kinase M-type	1.12418	0.126916	-1.47147	0.0819353	-0.0262459	0.399236	-0.373539	0.480566	-1.49772	0.103712	-0.347293	0.349145
P02563_K1074_M1	P02563	Myosin-6	0.131965	0.390858	0.273559	0.296187	-0.197104	0.349243	0.20842	0.171499	0.0764553	0.427948	0.405524	0.108683
P02563_K1538_M1	P02563	Myosin-6	2.93331	0.251417	1.97439	0.125097	-1.27665	0.0189719	3.63106	0.000904301	0.697742	9.61e-06	4.9077	0.161751
P02563_K1580_M1	P02563	Myosin-6	1.03439	0.100139	0.245842	0.534711	0.134141	0.43162	1.41437	0.0429281	0.379982	0.465857	1.28023	0.0858142
P02563_K1618_M1	P02563	Myosin-6	0.965488	0.0819002	0.40008	0.337692	-0.374941	0.368113	0.990627	0.019308	0.025139	0.485514	1.36557	0.0228001
P02563_K1730_M1	P02563	Myosin-6	-0.684915	0.521061	1.16631	0.506635	-0.565192	0.395965	-0.0837949	0.417557	0.60112	0.423198	0.481397	0.539912
P02563_K213_M1	P02563	Myosin-6	0.914497	0.13679	-0.793806	0.408305	0.0419154	0.403604	0.162606	0.129071	-0.751891	0.548567	0.120691	0.279546
P02563_K383_M1	P02563	Myosin-6	0.284082	0.519247	0.28537	0.0797928	-0.0799756	0.371774	0.489477	0.140938	0.205395	0.125937	0.569452	0.0877486
P02563_K615_M1	P02563	Myosin-6	0.106369	0.444384	-0.586997	0.161751	-1.2218	0.532455	-1.70243	0.0640901	-1.8088	0.118476	-0.480628	0.0980538
P02563_K680_M1	P02563	Myosin-6	0.413906	0.106767	0.264607	0.420653	-0.243424	0.437269	0.43509	0.118215	0.0211832	0.541523	0.678514	0.0399076
P02563_K71_M1	P02563	Myosin-6	0.240994	0.251091	1.56545	0.00765326	-0.67591	0.100355	1.13054	0.00978797	0.889544	0.0343074	1.80645	0.00304982
P02563_K826_M1	P02563	Myosin-6	-0.915631	0.00663253	0.306719	0.00554342	0.791612	5.27e-07	0.1827	9.97e-07	1.09833	0.416644	-0.608912	0.268421
P02563_K848_M1	P02563	Myosin-6	0.473115	0.0892021	-0.473921	0.512892	0.411282	0.448085	0.410476	0.0336846	-0.0626385	0.444897	-0.000806089	0.0204456
P02563_K85_M1	P02563	Myosin-6	-0.703149	0.338528	0.0972994	0.496022	-0.218247	0.535951	-0.824096	0.312014	-0.120947	0.477292	-0.605849	0.317613
P02563_K854_M1	P02563	Myosin-6	-0.294935	0.250452	1.70499	0.239968	-1.70775	0.0498919	-0.297686	0.162461	-0.0027511	0.10179	1.41006	0.0945455
P02563_K885_M1	P02563	Myosin-6	0.612965	0.289052	-0.344046	0.474389	0.0561959	0.312174	0.325115	0.41642	-0.28785	0.321558	0.268919	0.270477
P02563_K921_M1	P02563	Myosin-6	0.386054	0.14644	1.23251	0.0269432	-0.15287	0.394071	1.4657	0.0922575	1.07964	0.067557	1.61857	0.0458872
P02563_K977_M1	P02563	Myosin-6	0.5074	0.487695	1.16174	0.0980538	-1.04083	0.286183	0.628306	0.213567	0.120907	0.282551	1.66914	0.0651877
P02564_K383_M1	P02564	Myosin-7	0.00582606	0.208745	0.75324	0.0994326	-0.12803	0.448643	0.631037	0.0183245	0.625211	0.0644262	0.759066	0.0387785
P04636_K185_M1	P04636	Malate dehydrogenase, mitochondrial	-0.63846	0.00907596	0.489255	0.0512552	0.35156	0.372762	0.202355	0.313026	0.840815	0.0171807	-0.149205	0.549256
P04636_K239_M1	P04636	Malate dehydrogenase, mitochondrial	#N/A	#N/A	#N/A	#N/A	-2.06809	7.24e-06	-0.77214	0.000467986	#N/A	#N/A	1.29595	0.000939751
P04636_K269_M1	P04636	Malate dehydrogenase, mitochondrial	0.0111928	0.377029	0.187245	0.0746892	-0.282332	0.0952617	-0.0838946	0.322876	-0.0950874	0.428521	0.198438	0.386909
P04636_K301_M1	P04636	Malate dehydrogenase, mitochondrial	-0.240733	0.283623	0.174182	0.499641	-0.0729806	0.186192	-0.139532	0.519651	0.101201	0.161599	-0.0665513	0.273732
P04636_K307_M1	P04636	Malate dehydrogenase, mitochondrial	-0.269544	0.0930563	0.313569	0.0851639	-0.137784	0.0499105	-0.0937586	0.0681649	0.175785	0.53076	0.0440253	0.477861
P04636_K314_M1	P04636	Malate dehydrogenase, mitochondrial	0.229224	0.168291	0.0577537	0.122929	0.154068	0.467796	0.441046	0.303016	0.211822	0.106196	0.286978	0.380767
P04636_K329_M1	P04636	Malate dehydrogenase, mitochondrial	0.404982	0.118215	0.534293	0.25943	-0.0288941	0.412642	0.910381	0.0104544	0.505399	0.0547266	0.939275	0.0718821
P04636_K78_M1	P04636	Malate dehydrogenase, mitochondrial	-0.185068	0.0131991	0.575297	0.0794295	-0.556384	0.263886	-0.166155	0.509567	0.0189132	0.144763	0.390229	0.205365
P04636_K91_M1	P04636	Malate dehydrogenase, mitochondrial	-0.733357	0.218899	0.747369	0.368436	2.24483	0.402833	2.25885	0.208785	2.9922	0.331727	0.0140118	0.0402251
P04692_K37_M1	P04692	Tropomyosin alpha-1 chain	0.0412383	0.48063	-0.0110923	0.319443	0.484535	0.406691	0.514681	0.287061	0.473443	0.3058	0.030146	0.309639
P04797_K3_M1	P04797	Glyceraldehyde-3-phosphate dehydrogenase	0.794106	0.0132209	-0.0296198	0.193094	-0.298007	0.348678	0.466479	0.0367927	-0.327626	0.500076	0.764486	0.0287113
P06238_K1453_M1	P06238	Alpha-2-macroglobulin	-0.193958	0.156747	-0.0188026	0.136847	0.425275	0.323211	0.212514	0.387788	0.406473	0.0884172	-0.212761	0.52138
P07335_K196_M1	P07335	Creatine kinase B-type	0.0257331	0.367419	-0.0531958	0.53317	-0.10131	0.272327	-0.128773	0.549177	-0.154506	0.307809	-0.0274627	0.360468
P07483_K38_M1	P07483	Fatty acid-binding protein, heart	-0.482812	0.249524	0.955587	0.487695	-0.147489	0.302819	0.325285	0.443451	0.808098	0.201256	0.472774	0.380455
P08733_K132_M1	P08733	Myosin regulatory light chain 2, ventricular/cardiac muscle isoform	0.209951	0.210057	0.447662	0.528627	0.0462153	0.371936	0.703829	0.348645	0.493878	0.359539	0.657614	0.209363
P09605_K230_M1	P09605	Creatine kinase S-type, mitochondrial	-0.194912	0.198651	0.249634	0.0464625	-0.284024	0.0210155	-0.229302	0.189692	-0.0343899	0.483193	0.0547221	0.167707
P09605_K59_M1	P09605	Creatine kinase S-type, mitochondrial	-0.640246	0.0787887	0.405826	0.080396	-0.362452	0.135893	-0.596873	0.090494	0.0433738	0.526864	-0.234421	0.216016
P10719_K133_M1	P10719	ATP synthase subunit beta, mitochondrial	-0.124901	0.546042	0.325047	0.0793991	0.0651104	0.265637	0.265256	0.0229926	0.390157	0.0265216	0.200146	0.0719781
P10719_K201_M1	P10719	ATP synthase subunit beta, mitochondrial	0.164157	0.523751	-0.0701494	0.172709	0.150441	0.208787	0.244448	0.478149	0.0802913	0.455183	0.0940076	0.16081
P10719_K212_M1	P10719	ATP synthase subunit beta, mitochondrial	0.147859	0.483543	0.989259	0.534055	-1.05978	0.375982	0.0773386	0.472353	-0.0705208	0.367775	1.13712	0.497466
P10719_K451_M1	P10719	ATP synthase subunit beta, mitochondrial	0.0110681	0.365228	-0.351581	0.507137	0.503365	0.524967	0.162852	0.291552	0.151784	0.415706	-0.340513	0.416327
P10719_K489_M1	P10719	ATP synthase subunit beta, mitochondrial	1.13061	0.00365847	-0.903537	0.235661	0.062375	0.493073	0.289452	0.412273	-0.841162	0.147703	0.227077	0.344479
P10719_K522_M1	P10719	ATP synthase subunit beta, mitochondrial	-0.265189	0.117736	0.302358	0.22295	-0.0699124	0.407745	-0.0327437	0.190977	0.232446	0.00662871	0.0371688	0.505038
P10888_K60_M1	P10888	Cytochrome c oxidase subunit 4 isoform 1, mitochondrial	-0.440847	0.0751446	0.292873	0.0263114	0.0384636	0.351296	-0.10951	0.537858	0.331336	0.0536182	-0.147974	0.371639
P11442_K507_M1	P11442	Clathrin heavy chain 1	-0.468946	0.419356	0.0672999	0.0239586	0.0226288	0.115577	-0.379017	0.26842	0.0899287	0.310511	-0.401646	0.0200292
P11507_K120_M1	P11507	Sarcoplasmic/endoplasmic reticulum calcium ATPase 2	-0.511514	0.321461	-0.0420589	0.055064	0.97474	0.018142	0.421167	0.12966	0.932681	0.271929	-0.553573	0.196584
P11507_K371_M1	P11507	Sarcoplasmic/endoplasmic reticulum calcium ATPase 2	0.154555	0.0345866	-0.200169	0.384326	-0.0670909	0.526775	-0.112706	0.106579	-0.26726	0.367435	-0.0456147	0.15655
P11507_K492_M1	P11507	Sarcoplasmic/endoplasmic reticulum calcium ATPase 2	-0.159563	0.00826612	0.267211	0.0193355	-0.33109	0.194298	-0.223442	0.381445	-0.0638793	0.0969799	0.107648	0.0811459
P11884_K443_M1	P11884	Aldehyde dehydrogenase, mitochondrial	-0.299173	7.87e-05	0.270185	8.16e-05	-0.213175	9.15e-05	-0.242163	8.65e-05	0.0570102	0.484398	-0.0289885	0.388146
P11951_K61_M1	P11951	Cytochrome c oxidase subunit 6C-2	#N/A	#N/A	#N/A	#N/A	-1.27872	0.166272	-0.46062	0.496986	#N/A	#N/A	0.818103	0.113599
P13084_K54_M1	P13084	Nucleophosmin	0.250267	0.340698	-1.3946	0.0140839	1.71043	0.444429	0.566092	0.00344678	0.315826	0.00374324	-1.14433	0.0131872
P14408_K63_M1	P14408	Fumarate hydratase, mitochondrial	-0.370148	0.0323442	0.432269	0.0136932	-0.0893374	0.0315611	-0.0272171	0.0643618	0.342931	0.547213	0.0621203	0.320651
P14408_K91_M1	P14408	Fumarate hydratase, mitochondrial	-0.0105207	0.539936	0.0642454	0.348273	0.15602	0.459134	0.209744	0.222307	0.220265	0.243955	0.0537247	0.335113
P14882_K522_M1	P14882	Propionyl-CoA carboxylase alpha chain, mitochondrial	#N/A	#N/A	0.356997	0.0504868	0.042205	0.234573	#N/A	#N/A	0.399202	0.101592	#N/A	#N/A
P15650_K279_M1	P15650	Long-chain specific acyl-CoA dehydrogenase, mitochondrial	0.390921	0.181058	1.47287	0.150479	-0.734789	0.0907657	1.129	0.197829	0.738082	0.498433	1.86379	0.0124324
P15651_K208_M1	P15651	Short-chain specific acyl-CoA dehydrogenase, mitochondrial	-0.609222	5.51e-06	0.878953	0.0482826	0.339243	0.022269	0.608974	0.29111	1.2182	0.0174882	0.269731	1.23e-05
P15999_K434_M1	P15999	ATP synthase subunit alpha, mitochondrial	0.715271	0.266459	-0.53731	0.32585	0.683769	0.234645	0.861731	0.183545	0.14646	0.497466	0.177962	0.44484
P15999_K531_M1	P15999	ATP synthase subunit alpha, mitochondrial	-0.292037	0.163103	0.431047	0.0429281	-0.122168	0.295656	0.0168416	0.451321	0.308878	0.145646	0.13901	0.134794
P15999_K539_M1	P15999	ATP synthase subunit alpha, mitochondrial	0.00323703	0.538045	0.472538	0.100023	-0.295731	0.0943163	0.180045	0.538543	0.176808	0.549297	0.475775	0.207193
P16036_K203_M1	P16036	Phosphate carrier protein, mitochondrial	-0.32217	0.142071	0.439675	0.0598217	0.144503	0.443013	0.262008	0.0147464	0.584178	0.0294871	0.117506	0.0245023
P16409_K176_M1	P16409	Myosin light chain 3	-0.400972	0.441617	0.299631	0.162278	-0.0629423	0.356897	-0.164283	0.0769567	0.236689	0.00911756	-0.101341	0.273721
P17764_K84_M1	P17764	Acetyl-CoA acetyltransferase, mitochondrial	0.553573	0.199576	0.271955	0.540404	0.017984	0.316776	0.843512	0.0797988	0.289939	0.272795	0.825528	0.252017
P18163_K52_M1	P18163	Long-chain-fatty-acid--CoA ligase 1	-0.195784	0.505745	0.184629	0.114789	-0.133997	0.134821	-0.145153	0.254227	0.0506319	0.25163	-0.0111554	0.0126595
P18395_K32_M1	P18395	Cold shock domain-containing protein E1	0.150915	0.0981364	-0.251833	0.536036	0.0308202	0.39419	-0.0700978	0.241083	-0.221013	0.246707	-0.100918	0.21839
P18418_K249_M1	P18418	Calreticulin	0.481119	0.0699016	-0.639162	0.00976889	0.529668	0.0814142	0.371625	0.267629	-0.109494	0.181962	-0.158043	0.365008
P19511_K162_M1	P19511	ATP synthase F(0) complex subunit B1, mitochondrial	-0.345907	0.186218	0.58401	0.0650334	-0.203257	0.387479	0.0348459	0.487304	0.380753	0.254398	0.238103	0.474434
P20788_K182_M1	P20788	Cytochrome b-c1 complex subunit Rieske, mitochondrial	0.674588	0.0508116	-0.0142302	1.07e-05	0.352289	0.000228401	1.01265	0.107273	0.338058	0.407257	0.660358	4.74e-06
P21913_K139_M1	P21913	Succinate dehydrogenase [ubiquinone] iron-sulfur subunit, mitochondrial	-0.00173389	0.462447	-0.216768	0.0841051	0.453776	0.01629	0.235274	0.0582527	0.237008	0.0744286	-0.218502	0.114723
P23965_K275_M1	P23965	Enoyl-CoA delta isomerase 1, mitochondrial	#N/A	#N/A	0.334275	0.202933	#N/A	#N/A	#N/A	#N/A	#N/A	#N/A	#N/A	#N/A
P31000_K104_M1	P31000	Vimentin	-0.337951	0.502951	-0.28991	0.548327	0.263103	0.258721	-0.364757	0.172219	-0.0268065	0.355344	-0.62786	0.478845
P31399_K149_M1	P31399	ATP synthase subunit d, mitochondrial	0.134383	0.303367	0.00754962	0.434762	0.133311	0.369704	0.275244	0.27479	0.140861	0.430157	0.141933	0.40078
P31399_K63_M1	P31399	ATP synthase subunit d, mitochondrial	0.294948	0.177506	-1.63071	0.0147327	1.52617	0.000672184	0.190413	0.0780506	-0.104535	0.0582096	-1.33576	0.00332469
P31399_K71_M1	P31399	ATP synthase subunit d, mitochondrial	-0.028744	0.106528	0.303046	0.54103	-0.168658	0.404267	0.105644	0.0863908	0.134388	0.430157	0.274302	0.0751282
P31399_K78_M1	P31399	ATP synthase subunit d, mitochondrial	-0.317115	0.510649	0.369154	0.397645	-0.0339636	0.301952	0.0180748	0.472459	0.33519	0.539121	0.0520384	0.41622
P31399_K85_M1	P31399	ATP synthase subunit d, mitochondrial	-1.33731	0.433518	0.263654	0.33341	1.36307	0.247917	0.28941	0.260931	1.62672	0.132294	-1.07366	0.496182
P32551_K230_M1	P32551	Cytochrome b-c1 complex subunit 2, mitochondrial	-0.780893	0.0128874	0.774079	0.00224053	-0.583656	0.0639822	-0.59047	0.424677	0.190423	0.000269713	-0.00681378	0.161811
P32551_K91_M1	P32551	Cytochrome b-c1 complex subunit 2, mitochondrial	0.124998	0.25385	0.104749	0.521436	-0.0623449	0.342839	0.167402	0.164338	0.0424041	0.400546	0.229747	0.239191
P38650_K611_M1	P38650	Cytoplasmic dynein 1 heavy chain 1	0.390082	0.450529	-0.287919	0.178532	-0.33515	0.0241132	-0.232987	0.0532336	-0.623069	0.00398781	0.102163	0.2466
P38983_K212_M1	P38983	40S ribosomal protein SA	1.5516	0.0694521	-1.28022	0.0441377	1.17454	0.0226515	1.44592	0.0458826	-0.10568	0.504629	0.271382	0.406768
P41565_K350_M1	P41565	Isocitrate dehydrogenase [NAD] subunit gamma 1, mitochondrial	#N/A	#N/A	#N/A	#N/A	#N/A	#N/A	-0.525074	0.00674392	#N/A	#N/A	#N/A	#N/A
P45953_K556_M1	P45953	Very long-chain specific acyl-CoA dehydrogenase, mitochondrial	-1.48144	0.00025417	1.60325	0.00196153	-0.00127813	0.0584425	0.120537	0.0780835	1.60197	0.00940635	0.121815	0.254189
P48675_K266_M1	P48675	Desmin	-0.285939	0.268067	0.578237	0.0732658	-0.363344	0.128024	-0.0710454	0.409011	0.214894	0.204947	0.292298	0.0901619
P48721_K316_M1	P48721	Stress-70 protein, mitochondrial	-0.115537	0.369484	-0.116381	0.456904	0.304744	0.0429616	0.0728258	0.0475183	0.188363	0.0434259	-0.231918	0.34302
P50753_K188_M1	P50753	Troponin T, cardiac muscle	0.497189	0.491003	-0.61042	0.149874	0.576251	0.097258	0.46302	0.487935	-0.0341685	0.436263	-0.113231	0.0845988
P51868_K230_M1	P51868	Calsequestrin-2	0.457232	0.140072	-1.03862	0.0277147	1.38135	0.054922	0.799962	0.168191	0.34273	0.489856	-0.581392	0.0603114
P54290_K637_M1	P54290	Voltage-dependent calcium channel subunit alpha-2/delta-1	0.590015	0.53765	-0.174691	0.201246	-0.0557057	1.75e-06	0.359618	0.00120396	-0.230397	8.53e-06	0.415324	0.358523
P56574_K166_M1	P56574	Isocitrate dehydrogenase [NADP], mitochondrial	-0.362715	0.0521372	0.185	0.117791	0.158474	0.346003	-0.0192415	0.523137	0.343474	0.135431	-0.177715	0.213962
P56574_K180_M1	P56574	Isocitrate dehydrogenase [NADP], mitochondrial	-0.290228	0.155134	0.441451	0.022269	-0.290541	0.432472	-0.139318	0.420345	0.15091	0.167462	0.151223	0.14196
P56574_K263_M1	P56574	Isocitrate dehydrogenase [NADP], mitochondrial	0.219816	0.546011	-0.115703	0.248952	-0.429435	0.239968	-0.325322	0.218138	-0.545138	0.168683	0.104113	0.412134
P56574_K272_M1	P56574	Isocitrate dehydrogenase [NADP], mitochondrial	-0.420273	0.180829	0.321953	0.14675	0.218883	0.350524	0.120562	0.443058	0.540835	0.139955	-0.0983208	0.48046
P56574_K442_M1	P56574	Isocitrate dehydrogenase [NADP], mitochondrial	-0.361658	0.215182	0.553853	0.102008	-0.28558	0.419852	-0.0933858	0.424846	0.268273	0.0616106	0.192194	0.495976
P56574_K80_M1	P56574	Isocitrate dehydrogenase [NADP], mitochondrial	-0.696288	0.101076	0.503457	0.208318	-0.39408	0.178627	-0.586911	0.0846427	0.109377	0.483943	-0.192831	0.389585
P60711_K215_M1	P60711	Actin, cytoplasmic 1	-0.0464937	0.529927	-0.31172	0.402348	-0.217048	0.433417	-0.575262	0.533805	-0.528768	0.549945	-0.358214	0.313143
P60711_K291_M1	P60711	Actin, cytoplasmic 1	-0.384062	0.378732	0.569826	0.250305	-0.310025	0.40867	-0.124261	0.544716	0.259802	0.361235	0.185764	0.442436
P60905_K46_M1	P60905	DnaJ homolog subfamily C member 5	0.252814	0.313216	-0.123519	0.254103	-0.227777	0.351074	-0.0984829	0.525955	-0.351297	0.390148	0.129294	0.360512
P62260_K244_M1	P62260	14-3-3 protein epsilon	1.11117	0.0410953	-0.696306	0.0455388	0.58718	0.0595191	1.00204	0.0534347	-0.109126	0.43107	0.414861	0.361205
P62329_K4_M1	P62329	Thymosin beta-4	-0.8018	0.186287	-0.813795	0.0535951	0.595099	0.0406631	-1.0205	0.0772028	-0.218696	0.388562	-1.61559	0.00852304
P62630_K408_M1	P62630	Elongation factor 1-alpha 1	-0.0421826	0.294591	-0.423069	0.0450473	0.614669	0.0455775	0.149417	0.429069	0.1916	0.374011	-0.465252	0.148641
P62632_K408_M1	P62632	Elongation factor 1-alpha 2	0.0577984	0.33459	-0.276993	0.469375	0.79584	0.170359	0.576645	0.280313	0.518847	0.124744	-0.219195	0.417627
P62738_K217_M1	P62738	Actin, aortic smooth muscle	0.130477	0.499814	0.174508	0.295554	0.342707	0.287114	0.647692	0.25856	0.517215	0.142654	0.304985	0.45387
P62738_K293_M1	P62738	Actin, aortic smooth muscle	-0.0907056	0.272971	0.395899	0.121126	0.241638	0.249847	0.546831	0.00121048	0.637537	0.0115435	0.305193	0.0477959
P62982_K33_M1	P62982	Ubiquitin-40S ribosomal protein S27a	-0.0226841	0.217438	-0.00113557	0.137469	-1.15864	0.0914524	-1.18246	0.133255	-1.15978	0.34038	-0.0238197	0.389342
P63039_K180_M1	P63039	60 kDa heat shock protein, mitochondrial	0.438974	0.0384296	-0.398373	0.147008	0.100881	0.352992	0.141483	0.309122	-0.297491	0.345548	0.0406015	0.523751
P68136_K293_M1	P68136	Actin, alpha skeletal muscle	-0.513804	0.540685	1.63505	0.142842	-1.61333	0.109581	-0.492079	0.544716	0.0217244	0.533805	1.12125	0.15174
P69736_K102_M1	P69736	Endothelial differentiation-related factor 1	-0.0431643	0.0268056	-0.412105	0.105628	0.486859	0.438765	0.0315891	0.283652	0.0747535	0.11605	-0.45527	0.199567
P70490_K222_M1	P70490	Lactadherin	0.651408	0.491466	0.205938	0.545619	-0.343	0.426706	0.514347	0.495551	-0.137062	0.428727	0.857347	0.493151
P82995_K459_M1	P82995	Heat shock protein HSP 90-alpha	0.226375	0.40513	-0.726694	0.0640431	0.204249	0.4392	-0.29607	0.100166	-0.522445	0.102143	-0.500319	0.0438768
P85834_K429_M1	P85834	Elongation factor Tu, mitochondrial	-1.11391	0.322234	0.761311	0.537196	-0.437671	0.473239	-0.790266	0.302799	0.32364	0.504238	-0.352595	0.256916
Q01205_K240_M1	Q01205	Dihydrolipoyllysine-residue succinyltransferase component of 2-oxoglutarate dehydrogenase complex, mitochondrial	-0.750283	0.361036	0.477313	8.55e-05	0.2416	6.89e-07	-0.0313699	0.481334	0.718913	0.33459	-0.27297	9.34e-05
Q02253_K298_M1	Q02253	Methylmalonate-semialdehyde dehydrogenase [acylating], mitochondrial	-0.0386614	0.415375	-0.494643	0.529281	-0.533576	0.270464	-1.06688	0.166455	-1.02822	0.373973	-0.533304	0.392165
Q05096_K100_M1	Q05096	Unconventional myosin-Ib	#N/A	#N/A	5.09044	0.0706211	-5.95243	0.157661	#N/A	#N/A	-0.861987	0.18201	#N/A	#N/A
Q05096_K131_M2	Q05096	Unconventional myosin-Ib	-0.413792	0.406768	0.96874	0.056738	-0.454794	0.19147	0.100155	0.353619	0.513946	0.23278	0.554948	0.0865902
Q05096_K139_M2	Q05096	Unconventional myosin-Ib	-0.413792	0.406768	0.96874	0.056738	-0.454794	0.19147	0.100155	0.353619	0.513946	0.23278	0.554948	0.0865902
Q05962_K147_M1	Q05962	ADP/ATP translocase 1	-1.86648	0.000687124	2.5627	0.00182111	-0.888126	0.0604461	-0.191912	0.143604	1.67457	0.000646916	0.696214	0.214742
Q05962_K23_M1	Q05962	ADP/ATP translocase 1	-0.658338	0.49003	0.429729	0.296565	-0.54087	0.392329	-0.769479	0.545003	-0.111141	0.447778	-0.228609	0.448614
Q05962_K245_M1	Q05962	ADP/ATP translocase 1	-0.538517	0.00184663	0.7386	0.000726259	-0.295798	0.047731	-0.0957151	0.126925	0.442802	0.169136	0.200083	0.0975894
Q06647_K100_M1	Q06647	ATP synthase subunit O, mitochondrial	0.0419271	0.181973	-0.00472241	0.246259	-0.254004	0.0707761	-0.2168	0.055924	-0.258727	0.14804	0.0372047	0.460466
Q07936_K157_M1	Q07936	Annexin A2	-0.185111	0.319502	0.153876	0.435076	-0.624539	6.87e-06	-0.655775	0.00347774	-0.470664	3.49e-06	-0.0312353	0.367331
Q09073_K23_M1	Q09073	ADP/ATP translocase 2	-0.638938	0.294739	0.572095	0.193793	-0.908222	0.323789	-0.975066	0.437413	-0.336128	0.401985	-0.0668435	0.452033
Q09073_K272_M1	Q09073	ADP/ATP translocase 2	-0.329031	0.276761	-0.00243004	0.475571	-0.529011	0.484321	-0.860472	0.285398	-0.531441	0.543994	-0.331461	0.323728
Q09073_K33_M1	Q09073	ADP/ATP translocase 2	#N/A	#N/A	#N/A	#N/A	#N/A	#N/A	#N/A	#N/A	#N/A	#N/A	0.247561	0.478554
Q09073_K52_M1	Q09073	ADP/ATP translocase 2	-1.68957	0.186513	1.44022	0.0746892	-0.068083	0.332837	-0.317434	0.467456	1.37214	0.185544	-0.249351	0.200758
Q09137_K401_M1	Q09137	5'-AMP-activated protein kinase catalytic subunit alpha-2	0.351092	0.286904	-0.666124	0.53376	0.673471	0.304461	0.358439	0.184332	0.00734703	0.316804	-0.315032	0.302989
Q29RW1_K1001_M2	Q29RW1	Myosin-4	0.40145	0.430157	-0.00485776	0.324401	0.00480898	0.419386	0.401401	0.234443	-4.88e-05	0.423315	0.396592	0.200005
Q29RW1_K1020_M2	Q29RW1	Myosin-4	0.40145	0.430157	-0.00485776	0.324401	0.00480898	0.419386	0.401401	0.234443	-4.88e-05	0.423315	0.396592	0.200005
Q29RW1_K386_M1	Q29RW1	Myosin-4	0.919694	1.13e-05	-0.0157514	0.000263759	0.0388732	0.487029	0.942816	0.197959	0.0231219	0.00174036	0.903943	0.174117
Q3KR86_K84_M1	Q3KR86	MICOS complex subunit Mic60 (Fragment)	0.756701	0.00197404	#N/A	#N/A	#N/A	#N/A	-0.121843	0.532601	-0.878544	0.0629209	#N/A	#N/A
Q499N5_K349_M1	Q499N5	Medium-chain acyl-CoA ligase ACSF2, mitochondrial	-0.0690155	0.235327	-0.0620727	0.462484	0.0766191	0.531459	-0.054469	0.301215	0.0145465	0.507594	-0.131088	0.235024
Q5HZA9_K10_M2	Q5HZA9	Transmembrane protein 126A	-0.157284	0.142579	0.350747	0.401023	-0.191275	0.466594	0.00218798	0.35064	0.159472	0.337027	0.193463	0.225631
Q5HZA9_K5_M2	Q5HZA9	Transmembrane protein 126A	-0.157284	0.142579	0.350747	0.401023	-0.191275	0.466594	0.00218798	0.35064	0.159472	0.337027	0.193463	0.225631
Q5I0C3_K218_M1	Q5I0C3	Methylcrotonoyl-CoA carboxylase subunit alpha, mitochondrial	-0.607114	0.260472	0.201626	0.0306788	0.155758	0.153058	-0.24973	0.354583	0.357384	0.522737	-0.405488	0.102143
Q5M9I5_K17_M1	Q5M9I5	Cytochrome b-c1 complex subunit 6, mitochondrial	0.17652	0.203838	-0.0567737	0.0778982	-0.108496	0.464859	0.0112505	0.286009	-0.16527	0.0616106	0.119747	0.248215
Q5XI78_K122_M1	Q5XI78	2-oxoglutarate dehydrogenase complex component E1	-0.0542364	0.0506346	0.238412	0.0892118	0.119364	0.184442	0.30354	0.0209853	0.357776	0.0547403	0.184176	0.018342
Q60587_K299_M1	Q60587	Trifunctional enzyme subunit beta, mitochondrial	#N/A	#N/A	-0.139978	0.464859	-2.28687	0.1623	#N/A	#N/A	-2.42684	0.108706	#N/A	#N/A
Q62651_K249_M1	Q62651	Delta(3,5)-Delta(2,4)-dienoyl-CoA isomerase, mitochondrial	-0.418216	0.370332	-2.95057	0.000246642	1.46567	1.15e-06	-1.90312	0.161957	-1.4849	0.168554	-3.36879	0.00754579
Q63362_K98_M1	Q63362	NADH dehydrogenase [ubiquinone] 1 alpha subcomplex subunit 5	0.341618	0.279447	-0.760654	0.526132	0.481302	0.476198	0.0622658	0.547415	-0.279352	0.35293	-0.419036	0.468412
Q63584_K50_M1	Q63584	Transmembrane emp24 domain-containing protein 10	-0.00494665	0.459015	0.101047	0.506639	-0.308269	0.251417	-0.212168	0.429405	-0.207221	0.26936	0.0961007	0.422824
Q64428_K166_M1	Q64428	Trifunctional enzyme subunit alpha, mitochondrial	-0.622385	0.349243	0.811265	0.102118	0.428464	0.362225	0.617344	0.017041	1.23973	0.0128861	0.18888	0.126756
Q64428_K214_M1	Q64428	Trifunctional enzyme subunit alpha, mitochondrial	-1.82888	2.56e-08	1.90709	3.68e-07	0.715806	0.237143	0.794015	0.0993995	2.62289	1.49e-06	0.0782091	0.292989
Q64428_K415_M1	Q64428	Trifunctional enzyme subunit alpha, mitochondrial	#N/A	#N/A	#N/A	#N/A	0.456884	0.0525371	0.444499	0.0721602	#N/A	#N/A	-0.0123847	0.549677
Q64428_K460_M1	Q64428	Trifunctional enzyme subunit alpha, mitochondrial	-0.49219	0.341573	0.595794	0.544987	0.0666998	0.322678	0.170303	0.522281	0.662493	0.340896	0.103603	0.330083
Q64591_K49_M1	Q64591	2,4-dienoyl-CoA reductase [(3E)-enoyl-CoA-producing], mitochondrial	-0.583563	0.000427225	0.342472	0.019912	0.313535	0.424467	0.0724436	0.499554	0.656007	0.0188848	-0.241092	0.439888
Q66HL2_K353_M1	Q66HL2	Src substrate cortactin	-0.312566	0.120374	0.262743	0.0401998	-0.144679	0.41734	-0.194501	0.350531	0.118065	0.38126	-0.0498225	0.407473
Q68FY0_K85_M1	Q68FY0	Cytochrome b-c1 complex subunit 1, mitochondrial	0.898366	5.72e-05	-0.243357	0.00909093	1.01544	0.0117887	1.67045	0.000124921	0.772085	0.282682	0.655009	0.344185
Q6J1Y9_K23_M1	Q6J1Y9	Ubiquitin carboxyl-terminal hydrolase 19	-0.384421	0.201256	0.182327	0.469151	0.140155	0.311619	-0.0619392	0.501283	0.322482	0.235642	-0.202094	0.267334
Q6P6R2_K132_M1	Q6P6R2	Dihydrolipoyl dehydrogenase, mitochondrial	-0.475301	0.142717	0.503234	0.131785	-0.560061	0.15723	-0.532128	0.202204	-0.056827	0.470517	0.0279329	0.346929
Q6P6R2_K143_M1	Q6P6R2	Dihydrolipoyl dehydrogenase, mitochondrial	0.0711353	0.512373	-0.229091	0.377422	0.288457	0.294713	0.130502	0.436954	0.0593663	0.383372	-0.157956	0.367015
Q6PDV7_K42_M1	Q6PDV7	60S ribosomal protein L10	1.05955	0.0916148	-0.366009	0.0835189	-0.0726254	0.161725	0.62092	0.196584	-0.438634	0.450976	0.693545	0.519092
Q920L2_K389_M1	Q920L2	Succinate dehydrogenase [ubiquinone] flavoprotein subunit, mitochondrial	0.537143	0.0600585	-0.340271	0.489285	-0.733369	0.328212	-0.536497	0.363825	-1.07364	0.129083	0.196872	0.419455
Q9ER34_K50_M1	Q9ER34	Aconitate hydratase, mitochondrial	-0.213137	0.0502451	0.401648	0.0841854	0.0272022	0.504581	0.215713	0.495976	0.42885	0.144649	0.188511	0.543637
Q9QX75_K641_M1	Q9QX75	Triadin	-0.647921	0.0535951	0.288369	0.286169	-0.37457	0.144507	-0.734122	0.0248993	-0.0862007	0.36327	-0.359552	0.145641
Q9QXQ0_K54_M1	Q9QXQ0	Alpha-actinin-4	0.074996	0.51851	-0.19464	0.0676373	0.256385	0.0135366	0.136741	0.483543	0.0617454	0.427668	-0.119644	0.0866148
Q9R1Z0_K163_M1	Q9R1Z0	Voltage-dependent anion-selective channel protein 3	-0.2048	0.049488	0.437733	4.27e-06	-0.621832	3.79e-05	-0.3889	0.378826	-0.1841	0.0023663	0.232933	0.00668136
Q9Z0V6_K150_M1	Q9Z0V6	Thioredoxin-dependent peroxide reductase, mitochondrial	-0.861939	0.0773935	0.260637	0.156561	0.145048	0.270461	-0.456254	0.206215	0.405685	0.0765704	-0.601302	0.138812
Q9Z0W7_K11_M2	Q9Z0W7	Chloride intracellular channel protein 4	0.125608	0.450861	-2.26448	0.084745	1.45873	0.00719324	-0.680151	0.261226	-0.805758	0.283392	-2.13888	0.0202341
Q9Z0W7_K15_M1	Q9Z0W7	Chloride intracellular channel protein 4	#N/A	#N/A	#N/A	#N/A	2.38044	0.017645	-0.12477	0.539121	#N/A	#N/A	-2.50521	0.132113
Q9Z0W7_K15_M2	Q9Z0W7	Chloride intracellular channel protein 4	0.125608	0.450861	-2.26448	0.084745	1.45873	0.00719324	-0.680151	0.261226	-0.805758	0.283392	-2.13888	0.0202341
