# Supplementary material for: NAD+-Dependent Lysine Acetylation Regulates Glucose Uptake and Fatty Acid Oxidation in Cardiomyocytes
Source: Metabolites. 2025 Sep 23;15(10):636. doi: 10.3390/metabo15100636 (PMC12565917; doi:10.3390/metabo15100636)
Supplement: Supplementary file 1 [file metabolites-15-00636-s001.zip › pl23023_EVanni_allQuantified_Proteins.xlsx]

## Sheet: Sheet1
ProteinGroups	Genes	ProteinDescriptions	AVG.Log2.Ratio_ctr / FFA + NR	Qvalue_ctr / FFA + NR	AVG.Log2.Ratio_FFA / ctr	fold change FFA / C	Qvalue_FFA / ctr	AVG.Log2.Ratio_ctr +NAM / FFA + NR	Qvalue_ctr +NAM / FFA + NR	AVG.Log2.Ratio_FFA / ctr +NAM	Qvalue_FFA / ctr +NAM	AVG.Log2.Ratio_ctr +NAM / ctr	fold change NAM / C	Qvalue_ctr +NAM / ctr	AVG.Log2.Ratio_FFA / FFA + NR	fold change FA / FA + NR	Qvalue_FFA / FFA + NR
P27881	Hk2	Hexokinase-2	1.06376	2.76e-50	-0.921165	0.528082	5.07e-40	0.615516	1.35e-12	-0.472919	1.01e-06	-0.448246	0.732933	4.74e-12	0.142597	1.10389	0.0274699
O54937	Pdk4	[Pyruvate dehydrogenase (acetyl-transferring)] kinase isozyme 4, mitochondrial	-1.74719	1.75e-14	2.30144	4.92951	6.87e-20	-1.24031	9.23e-06	1.79457	1.19e-11	0.506876	1.42097	0.144838	0.554256	1.46841	0.00145009
Q64428	Hadha	Trifunctional enzyme subunit alpha, mitochondrial	-0.609468	1.01e-09	0.49374	1.40809	3.77e-14	-0.193748	0.350546	0.0780195	0.0251895	0.41572	1.33396	1.01e-07	-0.115728	0.922916	0.228722
Q4V8F9	Hsdl2	Hydroxysteroid dehydrogenase-like protein 2	-0.638594	6.7e-09	0.663648	1.58408	1.14e-13	-0.111642	0.647028	0.136697	0.0686957	0.526951	1.44088	2.37e-08	0.0250546	1.01752	0.0901181
Q9QZK5	Htra1	Serine protease HTRA1	0.60394	2.04e-09	-0.777102	0.583538	1.34e-10	0.356405	0.000790114	-0.529567	1.95e-05	-0.247536	0.842334	0.00126906	-0.173162	0.886897	0.211363
P62804	H4c16	Histone H4	0.283927	0.0572549	-0.655922	0.63467	7.29e-10	0.084272	0.245726	-0.456266	1.59e-06	-0.199655	0.870759	0.484578	-0.371994	0.772714	5.2e-05
F1M3J4	Abcc4	ATP-binding cassette subfamily C member 4	1.31546	4.74e-12	-1.00568	0.498037	1.36e-09	0.564946	0.000139988	-0.255165	0.00952824	-0.750511	0.594393	0.00562167	0.309781	1.23952	0.198973
P85834	Tufm	Elongation factor Tu, mitochondrial	-0.455265	5.78e-07	0.586773	1.50188	1.99e-09	0.0508753	0.202571	0.0806328	0.471601	0.50614	1.42025	2.08e-07	0.131508	1.09544	0.376042
P18614	Itga1	Integrin alpha-1	0.285045	0.000335301	-0.502835	0.705719	2.23e-09	0.0850952	0.490094	-0.302885	0.0248209	-0.19995	0.870581	0.00267444	-0.21779	0.859882	0.139743
Q63258	Itga7	Integrin alpha-7	0.425194	1.58e-06	-0.271666	0.828362	4.09e-08	0.34373	0.0370571	-0.190202	0.0536713	-0.0814645	0.945098	0.251421	0.153528	1.11229	0.532522
Q63355	Myo1c	Unconventional myosin-Ic	0.285351	0.00208718	-0.382457	0.76713	4.48e-08	0.20194	0.664304	-0.299047	0.00927069	-0.0834103	0.943824	0.00240847	-0.0971062	0.934906	0.0149161
P06686	Atp1a2	Sodium/potassium-transporting ATPase subunit alpha-2	0.697879	3.08e-13	-0.337659	0.791324	1.44e-07	0.273889	0.0197101	0.0863313	0.405741	-0.423991	0.74536	0.00260512	0.36022	1.28362	0.0448848
P70490	Mfge8	Lactadherin	0.31894	0.0219284	-0.330213	0.795419	1.93e-07	-0.123825	0.3868	0.112551	0.32077	-0.442765	0.735723	0.0021514	-0.0112731	0.992217	0.0320297
P97852	Hsd17b4	Peroxisomal multifunctional enzyme type 2	-0.190235	0.0507333	0.273649	1.20886	2.67e-07	-0.0951942	0.33641	0.178609	0.000229777	0.0950406	1.0681	0.29813	0.0834143	1.05952	0.018829
P49134	Itgb1	Integrin beta-1	0.249145	0.152713	-0.409107	0.753089	1.66e-06	0.188931	0.541112	-0.348893	0.0304661	-0.0602143	0.959122	0.0281468	-0.159962	0.895049	0.018829
D3ZHA0	Flnc	Filamin-C	0.172452	0.000153396	-0.18181	0.881596	4.9e-06	-0.112708	0.0575207	0.10335	0.36117	-0.28516	0.820651	3.01e-08	-0.00935857	0.993534	0.328407
Q2TA68	Opa1	Dynamin-like 120 kDa protein, mitochondrial	0.15893	0.0259536	-0.164984	0.891938	2.96e-05	0.092637	0.297571	-0.0986913	0.0110039	-0.0662931	0.955089	0.204017	-0.00605428	0.995812	0.29654
P24268	Ctsd	Cathepsin D	0.399269	0.00448116	-0.497257	0.708453	3.82e-05	0.118502	0.616152	-0.21649	0.139154	-0.280767	0.823153	0.00502658	-0.0979882	0.934335	0.226249
Q9WVJ6	Tgm2	Protein-glutamine gamma-glutamyltransferase 2	0.334139	0.00369475	-0.609222	0.65555	5e-05	-0.0888692	0.655556	-0.186214	0.305149	-0.423008	0.745868	0.018829	-0.275083	0.826403	0.212014
Q07936	Anxa2	Annexin A2	-0.169932	0.664391	-0.348345	0.785485	8.85e-05	-0.243291	0.403524	-0.274986	0.0167402	-0.073359	0.950423	0.342171	-0.518277	0.698205	0.00125626
P15651	Acads	Short-chain specific acyl-CoA dehydrogenase, mitochondrial	-0.228903	3.25e-07	0.332872	1.25952	0.000108391	0.213216	0.350999	-0.109247	0.111621	0.442119	1.3586	3.32e-14	0.103969	1.07473	0.449769
P11530	Dmd	Dystrophin	0.298967	1.01e-06	-0.332627	0.794089	0.000233946	0.339077	0.00037346	-0.372738	0.0178933	0.0401107	1.02819	0.347591	-0.0336608	0.976938	0.261181
Q9ESS6	Bcam	Basal cell adhesion molecule	0.402643	2.35e-05	-0.363481	0.777287	0.000247814	0.21284	0.0150491	-0.173678	0.0742936	-0.189804	0.876725	0.231249	0.0391621	1.02752	0.395514
Q64591	Decr1	2,4-dienoyl-CoA reductase [(3E)-enoyl-CoA-producing], mitochondrial	-0.506428	2.06e-05	0.491446	1.40585	0.000328055	-0.0975291	0.178815	0.082547	0.656134	0.408899	1.32767	3.36e-05	-0.0149822	0.989669	0.23384
P14669	Anxa3	Annexin A3	-0.288376	0.613001	-0.238596	0.84757	0.000337141	0.0411872	0.0421581	-0.568158	4.17e-05	0.329563	1.25663	0.0480079	-0.526971	0.69401	0.00559981
P13264	Gls	Glutaminase kidney isoform, mitochondrial	0.379921	0.00100612	-0.347855	0.785751	0.000676437	0.194359	0.0228247	-0.162294	0.0202729	-0.185562	0.879307	0.661511	0.0320656	1.02248	0.632652
P11442	Cltc	Clathrin heavy chain 1	0.0828812	0.0116384	-0.161247	0.894252	0.000867305	-0.127058	0.0204108	0.0486922	0.218678	-0.209939	0.864574	3e-07	-0.0783658	0.94713	0.378964
P61589	Rhoa	Transforming protein RhoA	0.133959	0.166595	-0.354215	0.782295	0.00103275	-0.139507	0.610155	-0.080749	0.0746334	-0.273467	0.827329	0.0870676	-0.220256	0.858413	0.0629143
Q9WVJ4	Synj2bp	Synaptojanin-2-binding protein	0.18153	0.136931	-0.371068	0.77321	0.00147077	0.0148346	0.606995	-0.204373	0.166319	-0.166696	0.890881	0.096512	-0.189538	0.876886	0.373543
Q6IFW6	Krt10	Keratin, type I cytoskeletal 10	-0.237446	0.677847	-1.37584	0.385328	0.00148216	-1.25789	0.000438653	-0.355396	0.298258	-1.02044	0.492965	0.00369475	-1.61329	0.326853	0.000122445
P18886	Cpt2	Carnitine O-palmitoyltransferase 2, mitochondrial	-0.538535	0.00584605	0.434936	1.35185	0.00166903	-0.0777094	0.365473	-0.0258895	0.434115	0.460825	1.37633	0.00498292	-0.103599	0.930708	0.613775
P31000	Vim	Vimentin	-0.41503	0.000780805	-0.0874747	0.941169	0.00218689	-0.139139	0.000470539	-0.363366	0.0769714	0.275891	1.21074	0.505979	-0.502504	0.70588	9.69e-06
Q68FU3	Etfb	Electron transfer flavoprotein subunit beta	-0.239601	0.000926687	0.23132	1.17391	0.00259648	0.0769856	0.583549	-0.085267	0.511429	0.316587	1.24538	7.32e-07	-0.00828138	0.994276	0.638317
P48037	Anxa6	Annexin A6	0.234523	1.01e-09	-0.24169	0.845754	0.00267444	0.153131	0.0267398	-0.160299	0.522013	-0.0813919	0.945145	0.000270375	-0.00716723	0.995044	0.00632541
P05708	Hk1	Hexokinase-1	0.269198	6.39e-06	-0.297737	0.813527	0.00269331	0.126337	0.0355134	-0.154877	0.349363	-0.14286	0.905722	0.0631648	-0.0285398	0.980412	0.243421
D3ZZX1	Inpp5a	Inositol polyphosphate-5-phosphatase A	0.333032	0.00151703	-0.488084	0.712971	0.00283189	0.290609	0.00787872	-0.445662	0.0149161	-0.0424222	0.971023	0.343707	-0.155053	0.898099	0.606269
B1WC61	Acad9	Complex I assembly factor ACAD9, mitochondrial	-0.526204	9.23e-06	0.404817	1.32392	0.0028746	-0.233036	0.0583834	0.111649	0.633697	0.293168	1.22533	0.00495304	-0.121387	0.919303	0.0848837
Q6P6S9	Entpd5	Ectonucleoside triphosphate diphosphohydrolase 5	0.298924	0.0532071	-0.375864	0.770644	0.00347266	-0.0308725	0.531907	-0.0460671	0.437294	-0.329797	0.795649	0.322405	-0.0769396	0.948067	0.608571
P34926	Map1a	Microtubule-associated protein 1A	0.275351	0.0482481	-0.816673	0.56775	0.00384443	-0.22132	0.00738627	-0.320002	0.0951116	-0.496671	0.70874	8.62e-05	-0.541322	0.687141	0.27382
P56499	Ucp3	Mitochondrial uncoupling protein 3	-1.61469	0.000430833	1.36898	2.58289	0.00403269	-1.17275	0.065214	0.927041	0.107262	0.441944	1.35843	0.0701025	-0.245709	0.843401	0.643207
Q5U2V4	Plbd1	Phospholipase B-like 1	-0.426102	0.0265503	0.545787	1.45982	0.00418744	-0.721476	3.56e-05	0.841161	1.57e-05	-0.295374	0.814861	0.0232372	0.119685	1.0865	0.334245
P15650	Acadl	Long-chain specific acyl-CoA dehydrogenase, mitochondrial	-0.0493233	0.0464085	0.177762	1.13113	0.00498292	0.157946	0.0711668	-0.0295068	0.127571	0.207269	1.1545	0.000161895	0.128439	1.09311	0.545768
Q66HD0	Hsp90b1	Endoplasmin	0.214311	0.0377743	-0.155082	0.898081	0.00534353	-0.12982	0.00154352	0.189049	0.0155289	-0.344131	0.787782	4.18e-08	0.0592294	1.04191	0.467105
B0LPN4	Ryr2	Ryanodine receptor 2	0.10376	0.420889	0.0204067	1.01425	0.00539728	0.155569	0.133313	-0.0314021	2.45e-05	0.0518088	1.03656	0.340516	0.124166	1.08988	0.161702
P21396	Maoa	Amine oxidase [flavin-containing] A	0.444657	0.000356257	-0.231574	0.851705	0.00556778	-0.140668	0.666805	0.353751	0.321823	-0.585324	0.666499	0.00103275	0.213083	1.15916	0.297339
Q64559	Acot7	Cytosolic acyl coenzyme A thioester hydrolase	-0.644202	0.0197856	0.6659	1.58656	0.00573935	-0.0594379	0.448581	0.0811364	0.403853	0.584764	1.49979	0.00474698	0.0216986	1.01515	0.68599
Q02874	Macroh2a1	Core histone macro-H2A.1	0.332342	0.0494435	-0.56745	0.674808	0.00589767	0.514989	0.0363324	-0.750097	0.00485238	0.182647	1.13496	0.609686	-0.235108	0.849622	0.235146
Q6P6Q2	Krt5	Keratin, type II cytoskeletal 5	-2.29069	0.267598	-2.01273	0.247804	0.00627963	-3.47942	0.318813	-0.823992	0.209438	-1.18874	0.438686	0.591063	-4.30342	0.0506457	0.162854
Q02253	Aldh6a1	Methylmalonate-semialdehyde dehydrogenase [acylating], mitochondrial	-0.124742	0.000421854	0.166533	1.12236	0.00709781	0.0701232	0.5639	-0.0283312	0.359791	0.194865	1.14462	0.000356642	0.0417919	1.02939	0.242339
P30427	Plec	Plectin	0.296476	1.84e-10	-0.00734992	0.994918	0.00784058	0.432928	0.65168	-0.143802	0.00100423	0.136452	1.0992	1.01e-09	0.289126	1.2219	0.000337141
Q5SGE0	Lrpprc	Leucine-rich PPR motif-containing protein, mitochondrial	-0.218331	0.0522828	0.326627	1.25408	0.00901149	-0.0820542	0.161233	0.190351	0.0545641	0.136276	1.09906	0.573329	0.108297	1.07795	0.528065
P16409	Myl3	Myosin light chain 3	0.127736	0.324747	0.188272	1.1394	0.00957007	0.158042	0.072333	0.157966	0.164624	0.0303058	1.02123	0.284159	0.316009	1.24488	0.00113262
P20961	Serpine1	Plasminogen activator inhibitor 1	-0.722796	0.0238832	0.770719	1.70612	0.00957007	-0.970692	0.0113758	1.01861	0.00136587	-0.247896	0.842124	0.474918	0.0479224	1.03378	0.584376
P08010	Gstm2	Glutathione S-transferase Mu 2	0.438803	0.0326349	-0.268902	0.829951	0.010404	0.138849	0.144904	0.0310522	0.0684446	-0.299954	0.812278	0.435203	0.169901	1.12498	0.647828
Q5I0C3	Mccc1	Methylcrotonoyl-CoA carboxylase subunit alpha, mitochondrial	-0.0493949	0.116444	0.0081623	1.00567	0.0107401	0.00574255	0.00776261	-0.0469752	0.216869	0.0551375	1.03896	5.94e-08	-0.0412326	0.971824	0.34009
P21588	Nt5e	5'-nucleotidase	-0.0430413	0.376305	-0.217373	0.86013	0.0116384	0.012271	0.452604	-0.272686	0.0708105	0.0553124	1.03908	0.667026	-0.260415	0.834848	0.170046
Q8VID1	Dhrs4	Dehydrogenase/reductase SDR family member 4	-0.387673	0.00276074	0.387264	1.30791	0.0117141	-0.0306444	0.524662	0.0302352	0.617367	0.357028	1.28079	0.00141701	-0.000409172	0.999716	0.62343
P56522	Fdxr	NADPH:adrenodoxin oxidoreductase, mitochondrial	-0.406773	0.0354588	0.558526	1.47276	0.0120214	0.0986297	0.296689	0.0531228	0.649494	0.505403	1.41952	0.000203853	0.151752	1.11092	0.426372
P50753	Tnnt2	Troponin T, cardiac muscle	0.00719209	0.650483	0.265009	1.20164	0.0126128	-0.238766	0.151377	0.510967	5.81e-05	-0.245958	0.843255	0.173472	0.272201	1.20765	0.0219968
Q6AY61	Prss23	Serine protease 23	0.443193	0.000644275	0.0628401	1.04452	0.0130881	0.520942	0.25162	-0.0149087	0.657138	0.0777488	1.05537	0.0228873	0.506033	1.42014	0.139894
P49432	Pdhb	Pyruvate dehydrogenase E1 component subunit beta, mitochondrial	-0.287319	0.181525	0.238666	1.1799	0.0131227	0.0369075	0.512642	-0.0855613	0.631513	0.324227	1.25199	0.0121496	-0.0486538	0.966838	0.566839
P45953	Acadvl	Very long-chain specific acyl-CoA dehydrogenase, mitochondrial	-0.301545	0.000209144	0.327423	1.25477	0.0135212	0.0859207	0.493781	-0.060043	0.0699485	0.387466	1.30809	5.85e-05	0.0258777	1.0181	0.183082
Q8CFN2	Cdc42	Cell division control protein 42 homolog	0.172598	0.173472	-0.365572	0.776161	0.0139062	0.184461	0.273227	-0.377435	0.0422708	0.011863	1.00826	0.595685	-0.192974	0.874801	0.419126
O35094	Timm44	Mitochondrial import inner membrane translocase subunit TIM44	-0.134097	0.266378	0.302238	1.23306	0.0139398	-0.0929806	0.492027	0.261122	0.579497	0.0411161	1.02891	0.249452	0.168141	1.12361	0.169004
P62836	Rap1a	Ras-related protein Rap-1A	-0.00970552	0.128053	-0.447076	0.733528	0.0141104	0.151012	0.23267	-0.607793	0.0540772	0.160717	1.11784	0.655168	-0.456782	0.72861	0.296273
Q6IMF3	Krt1	Keratin, type II cytoskeletal 1	-0.221372	0.403093	-1.28863	0.40934	0.014511	-0.963731	0.0568468	-0.546268	0.376069	-0.742359	0.597761	0.142708	-1.51	0.351112	0.0099049
Q00715	NaN	Histone H2B type 1	0.314389	0.647873	-0.665848	0.630318	0.0146398	0.331967	0.484594	-0.683426	0.000997513	0.0175775	1.01226	0.459647	-0.351459	0.783791	0.204017
Q63065	Pdk1	[Pyruvate dehydrogenase (acetyl-transferring)] kinase isozyme 1, mitochondrial	-0.312907	0.0162212	0.359428	1.28292	0.014756	0.106749	0.50515	-0.0602282	0.471307	0.419656	1.33761	0.000270375	0.0465208	1.03277	0.666479
P04762	Cat	Catalase	-0.0995861	0.462759	0.214588	1.16037	0.0151078	-0.548526	5.53e-09	0.663528	1.37e-15	-0.44894	0.732581	1.34e-10	0.115002	1.08298	0.150499
Q62745	Cd81	CD81 antigen	0.708933	0.00664492	-0.895631	0.537512	0.0157002	0.155304	0.336832	-0.342002	0.659634	-0.553629	0.681304	0.0167402	-0.186698	0.878614	0.298692
P06761	Hspa5	Endoplasmic reticulum chaperone BiP	0.144366	0.00240847	0.0299359	1.02097	0.0157805	-0.157895	0.31134	0.332196	0.102467	-0.302261	0.810981	0.000160217	0.174302	1.12842	0.420096
P82471	Gnaq	Guanine nucleotide-binding protein G(q) subunit alpha	0.464999	0.611213	-0.67763	0.625191	0.0162212	0.034607	0.352637	-0.247239	0.418813	-0.430391	0.74206	0.18066	-0.212632	0.862962	0.128997
D3ZF77	Akr1c15	Aldo-keto reductase family 1 member C15	0.419684	0.0232354	-0.343816	0.787954	0.0165654	-0.026877	0.384818	0.102745	0.54414	-0.446561	0.73379	0.00353599	0.0758683	1.054	0.587667
Q5M9G9	Tbrg4	FAST kinase domain-containing protein 4	-0.0269363	0.364555	0.198145	1.14722	0.0178933	-0.124132	0.500718	0.29534	0.403093	-0.0971957	0.934848	0.169677	0.171208	1.126	0.192979
P04764	Eno1	Alpha-enolase	0.180094	0.251822	-0.163858	0.892635	0.0179642	0.0549661	0.675577	-0.0387297	0.379595	-0.125128	0.916923	0.317754	0.0162364	1.01132	0.346204
P70584	Acadsb	Short/branched chain specific acyl-CoA dehydrogenase, mitochondrial	-0.999061	4.9e-05	0.668323	1.58922	0.0179938	-0.40648	0.171754	0.0757423	0.655874	0.592581	1.50794	0.00448116	-0.330738	0.79513	0.17359
Q64536	Pdk2	[Pyruvate dehydrogenase (acetyl-transferring)] kinase isozyme 2, mitochondrial	0.189411	0.0439893	0.25547	1.19372	0.0183837	0.349294	0.672792	0.0955861	0.542175	0.159884	1.1172	0.0457999	0.44488	1.3612	0.561895
Q704S8	Crat	Carnitine O-acetyltransferase	-0.482775	0.00745502	0.44918	1.36526	0.0195753	-0.0138359	0.629838	-0.01976	0.644028	0.46894	1.38409	0.0585291	-0.0335959	0.976982	0.672925
P15800	Lamb2	Laminin subunit beta-2	0.0761731	0.200273	-0.182389	0.881242	0.021162	0.165643	0.611441	-0.271859	0.335637	0.0894701	1.06398	0.215632	-0.106216	0.929022	0.485139
Q63638	Speg	Striated muscle-specific serine/threonine-protein kinase	0.113981	0.159952	-0.101554	0.932029	0.0217868	-0.0269644	0.201138	0.0393912	0.0389688	-0.140945	0.906925	0.683109	0.0124268	1.00865	0.332671
P41565	Idh3g	Isocitrate dehydrogenase [NAD] subunit gamma 1, mitochondrial	-0.227812	0.01327	0.277337	1.21196	0.0219968	0.148269	0.258667	-0.0987445	0.468375	0.376082	1.29781	1.58e-06	0.0495249	1.03492	0.602534
P47860	Pfkp	ATP-dependent 6-phosphofructokinase, platelet type	0.288105	0.139743	-0.474595	0.719669	0.0222451	-0.460295	0.34209	0.273805	0.589833	-0.7484	0.595264	0.0238832	-0.18649	0.878741	0.403098
Q62651	Ech1	Delta(3,5)-Delta(2,4)-dienoyl-CoA isomerase, mitochondrial	-0.197274	0.124786	0.21625	1.16171	0.0222451	0.0144311	0.442129	0.00454517	0.22902	0.211705	1.15806	0.286168	0.0189763	1.01324	0.544699
P08503	Acadm	Medium-chain specific acyl-CoA dehydrogenase, mitochondrial	-0.299294	0.134272	0.30902	1.23887	0.0233053	-0.00801693	0.437053	0.0177431	0.636563	0.291277	1.22372	0.00528196	0.00972614	1.00676	0.509337
P85125	Cavin1	Caveolae-associated protein 1	-0.00917836	0.320407	-0.064119	0.956529	0.0233883	0.0682126	0.606778	-0.14151	0.324747	0.0773909	1.05511	0.218678	-0.0732974	0.950463	0.234875
Q6IMY8	Hnrnpu	Heterogeneous nuclear ribonucleoprotein U	-0.03935	0.61102	-0.0910761	0.938822	0.0238832	-0.177219	0.44177	0.0467924	0.342538	-0.137869	0.908861	0.369516	-0.130426	0.913562	0.0369267
Q63135	Cr1l	Complement component receptor 1-like protein	0.0621871	0.567677	-0.493065	0.710514	0.0238832	0.108093	0.509847	-0.538971	0.0636051	0.045906	1.03233	0.590126	-0.430878	0.74181	0.0871967
P02563	Myh6	Myosin-6	0.169215	0.226561	0.112857	1.08137	0.0252465	0.587021	1.24e-16	-0.304948	6.86e-06	0.417805	1.33589	2.01e-13	0.282072	1.21594	0.000356642
Q99068	Lrpap1	Alpha-2-macroglobulin receptor-associated protein	-0.320625	0.0116384	0.190226	1.14094	0.0253959	-0.484749	0.000997513	0.35435	0.00268093	-0.164124	0.89247	0.295008	-0.1304	0.913578	0.663812
P04897	Gnai2	Guanine nucleotide-binding protein G(i) subunit alpha-2	-0.326818	0.242282	-0.517589	0.698538	0.0257491	-0.0598298	0.469366	-0.784577	0.00783569	0.266988	1.20329	0.483111	-0.844407	0.55694	0.00162895
Q8CG09	Abcc1	Multidrug resistance-associated protein 1	0.707996	1.97e-06	-0.303281	0.810407	0.0269566	0.895849	1.99e-06	-0.491134	0.0663136	0.187853	1.13907	0.528439	0.404715	1.32383	0.0270916
Q9R1T1	Banf1	Barrier-to-autointegration factor	0.209711	0.144775	-0.716238	0.608682	0.0271156	-0.281692	0.232913	-0.224836	0.611517	-0.491402	0.711333	0.00391827	-0.506528	0.703914	0.371959
P56741	Mybpc3	Myosin-binding protein C, cardiac-type	0.100522	0.533728	0.136059	1.0989	0.0284881	0.285598	0.000908279	-0.0490168	0.325698	0.185076	1.13688	0.00102794	0.236581	1.1782	0.0195061
Q9WVK3	Pecr	Peroxisomal trans-2-enoyl-CoA reductase	-0.347153	0.0118576	0.294322	1.22631	0.0286515	0.152954	0.632109	-0.205784	0.668651	0.500107	1.41432	0.00428144	-0.0528304	0.964043	0.624821
P97629	Lnpep	Leucyl-cystinyl aminopeptidase	0.27111	0.0204108	-0.18613	0.87896	0.0292793	-0.000673821	0.56058	0.0856543	0.349173	-0.271784	0.828294	0.00100423	0.0849805	1.06067	0.556817
D3ZX08	Aars2	Alanine--tRNA ligase, mitochondrial	-0.633124	0.191179	1.01732	2.02416	0.035402	0.113959	0.620432	0.270237	0.462451	0.747083	1.6784	0.203812	0.384196	1.30513	0.589956
Q5PQQ1	Gtpbp3	tRNA modification GTPase GTPBP3, mitochondrial	-1.06815	0.220876	0.998334	1.99769	0.0370571	-0.0876883	0.681769	0.0178693	0.492495	0.980464	1.9731	0.178815	-0.069819	0.952758	0.490255
P05369	Fdps	Farnesyl pyrophosphate synthase	-0.230049	0.466094	0.667245	1.58804	0.0377743	-1.0143	0.124618	1.4515	0.00267444	-0.784252	0.580653	0.3223	0.437196	1.35397	0.132213
Q9JK11	Rtn4	Reticulon-4	0.210265	0.229698	-0.159595	0.895276	0.0392655	-0.398774	1.88e-05	0.449444	0.00814917	-0.609039	0.655633	2.34e-06	0.0506701	1.03575	0.306497
P07153	Rpn1	Dolichyl-diphosphooligosaccharide--protein glycosyltransferase subunit 1	0.103056	0.38398	-0.212989	0.862748	0.0397664	0.0218079	0.657815	-0.131741	0.173472	-0.0812482	0.94524	0.432316	-0.109933	0.926631	0.186629
P55053	Fabp5	Fatty acid-binding protein 5	-0.444822	0.162096	-0.65073	0.636958	0.0403655	-0.136922	0.510798	-0.95863	0.0271156	0.3079	1.2379	0.275929	-1.09555	0.467957	0.0190682
P62703	Rps4x	40S ribosomal protein S4, X isoform	-0.186517	0.663812	-0.0303647	0.979173	0.0403655	-0.133712	0.219333	-0.0831703	0.486986	0.0528056	1.03728	0.199605	-0.216882	0.860423	0.0482481
Q9WTT2	Clpb	Caseinolytic peptidase B protein homolog	-0.0975117	0.490094	-0.260669	0.834701	0.0403655	-0.0991109	0.679023	-0.25907	0.202004	-0.00159921	0.998892	0.511561	-0.35818	0.780148	0.107586
P98166	Vldlr	Very low-density lipoprotein receptor	0.0342847	0.104213	-0.496787	0.708683	0.0410627	-0.270359	0.0199694	-0.192144	0.127719	-0.304644	0.809642	1.72e-06	-0.462503	0.725726	0.53261
P52287	Gnb3	Guanine nucleotide-binding protein G(I)/G(S)/G(T) subunit beta-3	0.274302	0.0600606	-0.647126	0.638551	0.046266	0.294732	0.131107	-0.667556	0.105079	0.0204297	1.01426	0.634926	-0.372824	0.772269	0.640944
Q01129	Dcn	Decorin	-2.57567	0.139743	1.0012	2.00167	0.0464085	-2.45358	0.204254	0.879105	0.119629	0.122099	1.08832	0.602412	-1.57447	0.335766	0.336331
Q9EQG6	Kidins220	Kinase D-interacting substrate of 220 kDa	0.743963	0.150499	-0.648935	0.637751	0.0482442	0.0638229	0.369516	0.0312056	0.545768	-0.68014	0.624105	0.0182558	0.0950285	1.06809	0.536414
Q5XIH9	Hpdl	4-hydroxyphenylpyruvate dioxygenase-like protein	0.531597	0.00952824	-0.30678	0.808444	0.0494435	0.017781	0.44177	0.207036	0.517516	-0.513816	0.700367	0.0497001	0.224817	1.16863	0.161775
P55260	Anxa4	Annexin A4	0.34261	0.132525	-0.472881	0.720524	0.0543791	0.0426628	0.6346	-0.172934	0.567218	-0.299947	0.812282	0.148987	-0.130271	0.91366	0.640873
Q9JI85	Nucb2	Nucleobindin-2	0.824189	0.213901	-0.875803	0.544951	0.0545908	-1.0355	0.542298	0.983885	0.598312	-1.85969	0.275536	0.243696	-0.0516139	0.964856	0.184716
Q9Z2L0	Vdac1	Voltage-dependent anion-selective channel protein 1	-0.152303	0.595275	-0.124024	0.917625	0.0554116	0.109462	0.392671	-0.385789	0.000209144	0.261765	1.19894	0.155343	-0.276328	0.82569	0.114377
Q9EPH8	Pabpc1	Polyadenylate-binding protein 1	0.0126067	0.640873	-0.30609	0.808831	0.0555769	-0.155869	0.0131227	-0.137615	0.497928	-0.168476	0.889782	0.00502807	-0.293484	0.815929	0.0881728
Q68FQ0	Cct5	T-complex protein 1 subunit epsilon	0.0218858	0.667171	-0.189213	0.877084	0.0575207	-0.132705	0.128854	-0.0346224	0.476205	-0.154591	0.898387	0.185711	-0.167328	0.890491	0.0255124
P18292	F2	Prothrombin	0.354137	0.119462	-0.296714	0.814104	0.057897	0.494953	0.009684	-0.43753	0.00148468	0.140816	1.10253	0.385965	0.0574225	1.0406	0.663812
P16970	Abcd3	ATP-binding cassette sub-family D member 3	-0.461494	0.0318987	0.74998	1.68177	0.0583834	-0.200599	0.0968091	0.489085	0.0858104	0.260895	1.19822	0.603936	0.288486	1.22136	0.35165
Q5XI78	Ogdh	2-oxoglutarate dehydrogenase complex component E1	-0.0572512	0.0333101	-0.0157183	0.989164	0.0595778	0.106746	0.574183	-0.179715	0.494261	0.163997	1.12039	0.00856326	-0.0729695	0.950679	0.627314
Q5BJP6	Gfm2	Ribosome-releasing factor 2, mitochondrial	-0.204013	0.0295073	0.260929	1.19825	0.0603819	-0.0581476	0.598909	0.115063	0.63799	0.145866	1.10639	0.0390038	0.0569155	1.04024	0.657484
P80067	Ctsc	Dipeptidyl peptidase 1	0.378074	0.0107401	-0.264437	0.832524	0.0614326	-0.0228264	0.635453	0.136463	0.640944	-0.4009	0.757385	0.00943601	0.113637	1.08195	0.598641
P11884	Aldh2	Aldehyde dehydrogenase, mitochondrial	-0.212307	0.0306237	0.236918	1.17847	0.0627734	-0.0515623	0.63799	0.076173	0.621532	0.160745	1.11786	0.0121496	0.0246107	1.01721	0.582938
Q5RJR8	Lrrc59	Leucine-rich repeat-containing protein 59	-0.868875	0.373543	-0.497202	0.70848	0.0637288	-0.836541	0.470883	-0.529535	0.287371	0.0323337	1.02267	0.682256	-1.36608	0.387945	0.0162212
P54921	Napa	Alpha-soluble NSF attachment protein	0.524383	0.369352	-0.38009	0.76839	0.065214	0.542217	0.235543	-0.397924	0.0769714	0.0178343	1.01244	0.44445	0.144293	1.10519	0.329821
P09605	Ckmt2	Creatine kinase S-type, mitochondrial	0.30333	0.427847	-0.179083	0.883264	0.0652867	0.154304	0.664776	-0.0300577	0.206863	-0.149026	0.901859	0.305275	0.124247	1.08994	0.379511
P85968	Pgd	6-phosphogluconate dehydrogenase, decarboxylating	0.0199045	0.147688	-0.268402	0.830238	0.0691287	-0.676602	0.0901577	0.428104	0.236216	-0.696506	0.617065	0.00745012	-0.248498	0.841772	0.503785
P19814	Ttgn1	Trans-Golgi network integral membrane protein TGN38	0.203927	0.185477	-0.440045	0.737111	0.0691287	-0.239684	0.437667	0.00356581	0.286045	-0.443611	0.735292	0.448604	-0.236119	0.849026	0.59448
P45592	Cfl1	Cofilin-1	-0.106498	0.542576	-0.0163795	0.988711	0.0692269	-0.66947	0.00210871	0.546592	0.257753	-0.562971	0.676907	0.00153536	-0.122878	0.918354	0.123353
P04692	Tpm1	Tropomyosin alpha-1 chain	0.15806	0.437562	0.194895	1.14464	0.0699485	0.018099	0.453968	0.334857	0.000677014	-0.139961	0.907543	0.164648	0.352956	1.27717	0.0112509
P30713	Gstt2	Glutathione S-transferase theta-2	0.164923	0.664391	-0.671829	0.627711	0.0701025	-0.207741	0.452763	-0.299164	0.296689	-0.372665	0.772355	0.409563	-0.506905	0.70373	0.096512
Q66H98	Cavin2	Caveolae-associated protein 2	0.101733	0.0560911	-0.261981	0.833942	0.0705549	0.00329984	0.226323	-0.163548	0.249234	-0.0984328	0.934047	0.559555	-0.160248	0.894871	0.661578
P16391	NaN	RT1 class I histocompatibility antigen, AA alpha chain	0.431531	0.0476158	-0.319544	0.801323	0.0724032	0.30598	0.259119	-0.193993	0.418298	-0.125551	0.916654	0.500718	0.111987	1.08072	0.422708
Q62696	Dlg1	Disks large homolog 1	0.697331	0.114323	-0.858201	0.55164	0.0746334	-0.194418	0.57405	0.0335489	0.385864	-0.89175	0.53896	0.273664	-0.16087	0.894486	0.498683
P13086	Suclg1	Succinate--CoA ligase [ADP/GDP-forming] subunit alpha, mitochondrial	-0.236764	0.00215884	0.0152444	1.01062	0.0755662	0.0688371	0.666805	-0.290357	0.413697	0.305601	1.23593	0.0184888	-0.22152	0.857661	0.330796
A1L1L2	Tmem214	Transmembrane protein 214	0.602887	0.230648	-0.848458	0.555378	0.0769714	0.517514	0.312438	-0.763085	0.139946	-0.0853735	0.94254	0.681171	-0.245571	0.843482	0.461379
P17077	Rpl9	60S ribosomal protein L9	-0.118981	0.608872	-0.197032	0.872343	0.0772717	-0.30141	0.0273164	-0.0146026	0.631963	-0.182429	0.881218	0.0594682	-0.316013	0.803287	0.0476158
Q66HG5	Tm9sf2	Transmembrane 9 superfamily member 2	0.139767	0.259119	-0.316637	0.802939	0.0772932	-0.0992451	0.249135	-0.0776255	0.630339	-0.239012	0.847326	0.0729636	-0.176871	0.88462	0.267273
Q4V7C7	Actr3	Actin-related protein 3	0.397348	0.301634	-0.364842	0.776554	0.0773078	0.0511231	0.645498	-0.0186173	0.243696	-0.346225	0.78664	0.347376	0.0325058	1.02279	0.27901
Q561S0	Ndufa10	NADH dehydrogenase [ubiquinone] 1 alpha subcomplex subunit 10, mitochondrial	-0.410232	0.000162769	0.210879	1.15739	0.0774287	0.017386	0.417046	-0.216739	0.263503	0.427618	1.34501	0.000421854	-0.199353	0.870941	0.10355
P13437	Acaa2	3-ketoacyl-CoA thiolase, mitochondrial	-0.198256	0.0600606	0.204385	1.15219	0.0774287	0.0423728	0.501812	-0.0362436	0.484091	0.240628	1.18151	0.0468707	0.00612919	1.00426	0.665127
O70377	Snap23	Synaptosomal-associated protein 23	0.490591	0.164413	-0.505785	0.704277	0.0781212	-0.23428	0.314369	0.219085	0.34638	-0.724871	0.605051	0.0211187	-0.0151947	0.989523	0.599727
Q3KR86	Immt	MICOS complex subunit Mic60 (Fragment)	0.370057	0.161761	-0.245846	0.843321	0.0781212	0.277471	0.35165	-0.15326	0.235146	-0.092586	0.93784	0.50749	0.124211	1.08991	0.613869
Q6AYD3	Pa2g4	Proliferation-associated protein 2G4	0.207159	0.139743	-0.234836	0.849782	0.0789024	-0.215717	0.0359942	0.18804	0.200368	-0.422876	0.745936	0.00208718	-0.0276766	0.980999	0.52187
Q924S5	Lonp1	Lon protease homolog, mitochondrial	-0.0270153	0.34456	0.207098	1.15436	0.0802426	-0.0396079	0.663812	0.219691	0.362745	-0.0125926	0.991309	0.386578	0.180083	1.13295	0.380572
P14668	Anxa5	Annexin A5	0.106443	0.0674412	-0.147125	0.903048	0.0809535	0.0362781	0.648965	-0.07696	0.663812	-0.0701648	0.952529	0.0862474	-0.0406819	0.972195	0.67256
P63018	Hspa8	Heat shock cognate 71 kDa protein	0.062052	0.202656	-0.082156	0.944645	0.0819054	-0.28414	0.00259345	0.264036	0.0636051	-0.346192	0.786658	0.000279999	-0.020104	0.986162	0.414863
P41350	Cav1	Caveolin-1	-0.209671	0.422205	-0.514339	0.700114	0.0835272	-0.283353	0.246046	-0.440656	0.330477	-0.0736821	0.95021	0.466094	-0.724009	0.605413	0.0373869
Q62940	Nedd4	E3 ubiquitin-protein ligase NEDD4	-0.14487	0.282873	0.0997243	1.07157	0.0837393	-0.287922	0.0273164	0.242776	0.00369475	-0.143052	0.905601	0.17987	-0.0451454	0.969192	0.485139
Q62667	Mvp	Major vault protein	0.335835	0.144269	-0.264484	0.832497	0.0841882	0.0488328	0.634133	0.0225182	0.671007	-0.287002	0.819603	0.110524	0.071351	1.0507	0.609913
O70595	Abcb6	ATP-binding cassette sub-family B member 6	0.433259	0.0164203	-0.280198	0.823478	0.0855764	-0.120881	0.623502	0.273941	0.543101	-0.554139	0.681063	0.0448848	0.15306	1.11193	0.44177
P21531	Rpl3	60S ribosomal protein L3	0.27168	0.254606	-0.340907	0.789545	0.0856363	-0.655831	0.129781	0.586603	0.471599	-0.92751	0.525765	0.0482442	-0.0692277	0.953148	0.315494
Q68FP1	Gsn	Gelsolin	-0.19747	0.364698	0.406415	1.32539	0.0862468	0.212523	0.323635	-0.00357853	0.633931	0.409994	1.32868	0.0713534	0.208945	1.15584	0.376739
P54001	P4ha1	Prolyl 4-hydroxylase subunit alpha-1	0.350915	0.376042	-0.55305	0.681578	0.0864457	-0.464123	0.0225614	0.261987	0.232244	-0.815038	0.568394	0.0099049	-0.202136	0.869263	0.217041
Q792I0	Lin7c	Protein lin-7 homolog C	0.410475	0.233475	-0.682263	0.623187	0.0864457	0.0866908	0.589572	-0.35848	0.287239	-0.323784	0.798972	0.382093	-0.271789	0.828292	0.288104
P61023	Chp1	Calcineurin B homologous protein 1	-0.528049	0.458942	0.62279	1.53985	0.0864457	-0.358525	0.600512	0.453266	0.156969	0.169524	1.12469	0.524662	0.0947405	1.06787	0.302341
P24368	Ppib	Peptidyl-prolyl cis-trans isomerase B	0.000309525	0.683109	-0.202629	0.868965	0.0877608	-0.198311	0.162223	-0.00400859	0.632118	-0.198621	0.871383	0.173472	-0.20232	0.869152	0.078813
P48284	Ca4	Carbonic anhydrase 4	-0.460546	0.219135	-0.575856	0.670888	0.0893886	-0.00217462	0.603748	-1.03423	0.113666	0.458372	1.37399	0.336832	-1.0364	0.487542	0.0129233
Q9WVB1	Rab6a	Ras-related protein Rab-6A	-0.00374063	0.469666	-0.157378	0.896653	0.0894893	0.0485818	0.401101	-0.209701	0.56058	0.0523224	1.03693	0.209815	-0.161119	0.894331	0.223133
P61972	Nutf2	Nuclear transport factor 2	0.255532	0.176568	-0.474971	0.719481	0.0917721	0.0410804	0.316034	-0.260519	0.185711	-0.214451	0.861874	0.567589	-0.219439	0.858899	0.525873
P00787	Ctsb	Cathepsin B	0.470956	0.047442	-0.481299	0.716333	0.0926826	-0.0901753	0.415874	0.079833	0.368857	-0.561132	0.67777	0.00720541	-0.0103423	0.992857	0.634369
A0A0G2K5L2	Slc25a22	Mitochondrial glutamate carrier 1	-0.223577	0.131343	0.379674	1.30105	0.0932686	0.0847161	0.284622	0.0713807	0.22823	0.308293	1.23824	0.475819	0.156097	1.11427	0.644721
P23965	Eci1	Enoyl-CoA delta isomerase 1, mitochondrial	-0.0811342	0.48732	0.194035	1.14396	0.0938439	0.194148	0.28736	-0.0812472	0.542429	0.275282	1.21023	0.0904472	0.1129	1.0814	0.218678
Q4FZX7	Srprb	Signal recognition particle receptor subunit beta	-0.0171436	0.230542	-0.100469	0.93273	0.0958292	-0.0324434	0.44876	-0.085169	0.218678	-0.0152999	0.989451	0.48732	-0.117612	0.921712	0.408451
D4A702	Synpo2	Synaptopodin-2	-0.0752642	0.325087	0.140825	1.10254	0.0963739	-0.223158	0.0388821	0.288718	0.183119	-0.147894	0.902567	0.00125928	0.0655607	1.04649	0.427684
P13596	Ncam1	Neural cell adhesion molecule 1	0.354237	0.00671334	-0.100878	0.932465	0.0975481	0.663956	0.00464011	-0.410597	0.0758776	0.309719	1.23947	0.658127	0.253359	1.19198	0.191403
P35738	Bckdhb	2-oxoisovalerate dehydrogenase subunit beta, mitochondrial	-0.326623	0.0699485	0.257917	1.19575	0.0987506	0.0462766	0.60792	-0.114983	0.442129	0.3729	1.29495	0.01327	-0.0687065	0.953493	0.566312
Q5M7U6	Actr2	Actin-related protein 2	0.286894	0.36915	-0.347752	0.785808	0.099693	-0.0583983	0.461921	-0.00245972	0.581995	-0.345292	0.787149	0.200323	-0.060858	0.958694	0.284055
Q641Z6	Ehd1	EH domain-containing protein 1	-0.0871137	0.218248	-0.138088	0.908723	0.100588	-0.464799	0.324747	0.239597	0.652958	-0.377685	0.769672	0.0843298	-0.225201	0.855476	0.377763
Q925S8	Yme1l1	ATP-dependent zinc metalloprotease YME1L1	0.0165804	0.38558	-0.4966	0.708775	0.10195	-0.699103	0.267139	0.219083	0.44016	-0.715683	0.608917	0.0233644	-0.48002	0.716968	0.466457
P07896	Ehhadh	Peroxisomal bifunctional enzyme	-0.550631	0.103709	0.678952	1.60098	0.102467	0.0123094	0.640873	0.116011	0.603748	0.56294	1.47728	0.032833	0.128321	1.09302	0.572655
Q99NA5	Idh3a	Isocitrate dehydrogenase [NAD] subunit alpha, mitochondrial	-0.150481	0.00499004	0.0597706	1.0423	0.103807	-0.0474969	0.0934591	-0.0432137	0.64145	0.102984	1.07399	0.126961	-0.0907106	0.93906	0.123939
Q641Y0	Ddost	Dolichyl-diphosphooligosaccharide--protein glycosyltransferase 48 kDa subunit	-0.131991	0.399545	-0.060381	0.959011	0.105096	-0.0305508	0.590706	-0.161822	0.578533	0.101441	1.07284	0.33169	-0.192372	0.875165	0.395287
P05371	Clu	Clusterin	0.220255	0.642885	0.157703	1.11551	0.105176	0.378063	0.594298	-0.000105604	0.230542	0.157808	1.11559	0.540999	0.377957	1.2995	0.142597
P68101	Eif2s1	Eukaryotic translation initiation factor 2 subunit 1	-0.071458	0.528439	-0.344334	0.787672	0.106247	-0.543442	0.00474698	0.12765	0.39826	-0.471984	0.720972	0.0196113	-0.415792	0.749608	0.112632
Q07969	Cd36	Platelet glycoprotein 4	-0.218519	0.587667	0.00850957	1.00592	0.107262	0.0590347	0.465031	-0.269044	0.0221685	0.277554	1.21214	0.296244	-0.21001	0.864532	0.134978
Q68FR6	Eef1g	Elongation factor 1-gamma	0.195497	0.357762	-0.198154	0.871665	0.109362	-0.213037	0.134348	0.21038	0.495315	-0.408534	0.753389	0.0631311	-0.00265696	0.99816	0.245944
Q794F9	Slc3a2	4F2 cell-surface antigen heavy chain	0.176677	0.000790114	-0.186761	0.878576	0.110524	-0.129559	0.041297	0.119475	0.579497	-0.306236	0.808749	0.14044	-0.010084	0.993035	0.148987
Q3B7D2	Sptlc2	Serine palmitoyltransferase 2	-0.172304	0.672921	-0.493651	0.710225	0.111621	-0.237206	0.582938	-0.428748	0.147688	-0.0649027	0.95601	0.566839	-0.665955	0.630271	0.11674
P51635	Akr1a1	Aldo-keto reductase family 1 member A1	0.0683289	0.490255	-0.406906	0.754239	0.112632	-0.971339	0.00559981	0.632762	0.173997	-1.03967	0.486439	0.00442049	-0.338577	0.790821	0.200941
Q5XIF3	Ndufs4	NADH dehydrogenase [ubiquinone] iron-sulfur protein 4, mitochondrial	0.293078	0.107983	0.0990925	1.0711	0.113492	0.255717	0.371564	0.136454	0.0460926	-0.0373612	0.974436	0.455018	0.392171	1.31237	0.00188322
P84817	Fis1	Mitochondrial fission 1 protein	0.385287	0.0202699	-0.33704	0.791664	0.11423	0.138134	0.207043	-0.0898873	0.476205	-0.247153	0.842558	0.251241	0.048247	1.03401	0.469666
P51638	Cav3	Caveolin-3	0.0825272	0.284055	-0.286883	0.819671	0.11423	-0.0649277	0.486986	-0.139428	0.371651	-0.147455	0.902842	0.645998	-0.204355	0.867926	0.522013
P07895	Sod2	Superoxide dismutase [Mn], mitochondrial	0.0353532	0.211663	0.0375989	1.0264	0.115835	0.143615	0.467862	-0.0706629	0.313722	0.108262	1.07793	0.383138	0.0729521	1.05187	0.615837
P02650	Apoe	Apolipoprotein E	0.552912	0.133811	-0.0683287	0.953742	0.116243	0.845908	0.549663	-0.361326	0.484338	0.292997	1.22518	0.229842	0.484583	1.39918	0.585957
P04182	Oat	Ornithine aminotransferase, mitochondrial	0.0789197	0.0166703	-0.145654	0.903969	0.117409	-0.245853	0.183006	0.179118	0.434982	-0.324772	0.798424	0.365821	-0.0667343	0.954797	0.460049
Q63704	Cpt1b	Carnitine O-palmitoyltransferase 1, muscle isoform	-0.428007	0.00498292	0.360232	1.28363	0.118642	0.0883533	0.666805	-0.156129	0.225081	0.516361	1.43034	0.00267444	-0.0677756	0.954108	0.259895
Q6P0K8	Jup	Junction plakoglobin	0.109069	0.188636	-0.121176	0.919438	0.119462	0.14776	0.0982274	-0.159867	0.0664435	0.0386913	1.02718	0.416891	-0.0121068	0.991643	0.580671
O55171	Acot2	Acyl-coenzyme A thioesterase 2, mitochondrial	-0.31786	0.29098	0.296057	1.22778	0.119629	-0.173938	0.546541	0.152135	0.297274	0.143922	1.1049	0.419929	-0.0218034	0.985001	0.462345
P68182	Prkacb	cAMP-dependent protein kinase catalytic subunit beta	-0.382	0.235146	0.269896	1.20572	0.120372	-0.131924	0.54018	0.0198203	0.640031	0.250076	1.18927	0.457989	-0.112104	0.925238	0.542175
P52944	Pdlim1	PDZ and LIM domain protein 1	0.263557	0.229859	-0.33384	0.793422	0.120905	-0.634046	0.000203853	0.563762	0.00206176	-0.897602	0.536778	0.000106569	-0.0702833	0.952451	0.522274
O70199	Ugdh	UDP-glucose 6-dehydrogenase	0.185415	0.639109	-0.78832	0.579018	0.122832	0.0639674	0.67256	-0.666872	0.0728479	-0.121447	0.919265	0.598956	-0.602905	0.658427	0.258882
Q6PDU7	Atp5mg	ATP synthase subunit g, mitochondrial	-0.154352	0.148987	0.08022	1.05718	0.123428	0.0549866	0.266378	-0.129118	0.0543791	0.209338	1.15616	0.511108	-0.0741317	0.949914	0.0127246
Q68FX9	Sirt5	NAD-dependent protein deacylase sirtuin-5, mitochondrial	-0.229661	0.215643	0.351741	1.2761	0.124786	0.102278	0.330016	0.0198014	0.421506	0.331939	1.2587	0.161868	0.122079	1.0883	0.540603
Q6MGB5	Hsd17b8	(3R)-3-hydroxyacyl-CoA dehydrogenase	-0.239829	0.135122	0.407788	1.32665	0.125972	0.140278	0.650047	0.0276818	0.634133	0.380107	1.30144	0.0532071	0.167959	1.12347	0.603748
P56571	NaN	ES1 protein homolog, mitochondrial	-0.209034	0.0079972	0.0401071	1.02819	0.127719	0.00990544	0.562116	-0.178832	0.548302	0.218939	1.16388	0.00972093	-0.168927	0.889504	0.439858
D4A7N1	Chchd6	MICOS complex subunit Mic25	0.182607	0.158449	-0.253614	0.838793	0.127996	0.0238412	0.62372	-0.0948482	0.6467	-0.158766	0.895791	0.189193	-0.071007	0.951973	0.654101
P07335	Ckb	Creatine kinase B-type	0.976039	0.235146	-0.471602	0.721163	0.128444	0.270381	0.183017	0.234056	0.34508	-0.705658	0.613163	0.0238832	0.504437	1.41857	0.523742
P11030	Dbi	Acyl-CoA-binding protein	-0.304791	0.43687	0.752361	1.68455	0.130637	-1.06131	0.041334	1.50888	0.00623375	-0.75652	0.591922	0.143494	0.44757	1.36374	0.334093
O35854	Bcat2	Branched-chain-amino-acid aminotransferase, mitochondrial	-0.310883	0.00720541	0.100913	1.07245	0.131107	-0.0606804	0.621359	-0.14929	0.375939	0.250203	1.18937	0.00125928	-0.209971	0.864555	0.462523
P60711;P63259	Actb;Actg1	Actin, cytoplasmic 1;Actin, cytoplasmic 2	0.075004	0.385864	-0.390607	0.762809	0.131505	-0.0158538	0.566995	-0.299749	0.00566129	-0.0908578	0.938964	0.50749	-0.315603	0.803515	0.00190895
Q9WTQ2	Podxl	Podocalyxin	-0.0167416	0.60744	-0.365828	0.776023	0.133313	0.279823	0.250321	-0.662393	0.0626042	0.296565	1.22822	0.310344	-0.38257	0.76707	0.179496
D3ZD05	Kank2	KN motif and ankyrin repeat domain-containing protein 2	0.219385	0.0540005	-0.146581	0.903389	0.133313	0.0126496	0.657922	0.0601548	0.589855	-0.206736	0.866496	0.0951116	0.0728044	1.05176	0.523279
Q5FVI4	Cend1	Cell cycle exit and neuronal differentiation protein 1	-0.634411	0.397081	1.24172	2.3648	0.133997	-0.623857	0.524197	1.23116	0.291087	0.0105543	1.00734	0.636714	0.607308	1.52341	0.405741
P24329	Tst	Thiosulfate sulfurtransferase	-0.525318	0.00952507	0.360322	1.28371	0.134348	-0.0361498	0.607309	-0.128846	0.497352	0.489168	1.40363	0.000474848	-0.164996	0.891931	0.581644
Q99J82	Ilk	Integrin-linked protein kinase	0.130012	0.451381	-0.266743	0.831194	0.135537	-0.0655826	0.326316	-0.0711483	0.665343	-0.195594	0.873213	0.120739	-0.136731	0.909578	0.338064
P67779	Phb1	Prohibitin 1	0.0415265	0.250873	0.0186267	1.01299	0.136177	0.103564	0.42187	-0.0434105	0.333309	0.0620372	1.04394	0.575472	0.0601532	1.04258	0.657138
Q5FVL2	Emc8	ER membrane protein complex subunit 8	0.0698465	0.411163	-0.167822	0.890185	0.13683	-0.107012	0.632897	0.00903656	0.517038	-0.176859	0.884627	0.303258	-0.0979758	0.934343	0.461859
P20611	Acp2	Lysosomal acid phosphatase	0.522792	0.0852385	-0.683547	0.622633	0.136931	0.295852	0.417444	-0.456606	0.544913	-0.22694	0.854445	0.116542	-0.160755	0.894557	0.581492
Q5RKI1	Eif4a2	Eukaryotic initiation factor 4A-II	-0.114957	0.188636	-0.184341	0.880051	0.137076	-0.307427	0.143261	0.00812856	0.153768	-0.19247	0.875106	0.00619205	-0.299299	0.812647	0.629034
Q64640	Adk	Adenosine kinase	0.272342	0.0113661	-0.2124	0.8631	0.139301	0.14214	0.380589	-0.0821985	0.653231	-0.130202	0.913704	0.14104	0.0599415	1.04242	0.464466
P07872	Acox1	Peroxisomal acyl-coenzyme A oxidase 1	0.444171	0.0842597	-0.172738	0.887158	0.139301	0.186714	0.575822	0.0847193	0.673373	-0.257457	0.836561	0.169311	0.271433	1.20701	0.583999
P62198	Psmc5	26S proteasome regulatory subunit 8	0.0434739	0.468366	-0.182444	0.881209	0.139599	-0.100366	0.230785	-0.0386037	0.650629	-0.14384	0.905107	0.123308	-0.13897	0.908167	0.261955
Q66H21	Chpt1	Cholinephosphotransferase 1	-0.166478	0.0646941	0.315955	1.24484	0.139946	0.03695	0.401677	0.112527	0.282873	0.203428	1.15143	0.379942	0.149477	1.10917	0.427847
Q63610	Tpm3	Tropomyosin alpha-3 chain	-0.191444	0.474975	-1.07247	0.475503	0.139988	-0.552207	0.385864	-0.71171	0.494743	-0.360764	0.778752	0.523226	-1.26392	0.416412	0.279546
P17220	Psma2	Proteasome subunit alpha type-2	-0.368473	0.574538	-0.297178	0.813843	0.14104	-0.0852767	0.589956	-0.580374	0.368249	0.283197	1.21689	0.509847	-0.665651	0.630404	0.0287221
P05508	Mtnd4	NADH-ubiquinone oxidoreductase chain 4	-0.854838	0.00794035	0.505248	1.41937	0.141141	-0.315662	0.0871967	-0.033928	0.547264	0.539176	1.45314	0.159931	-0.34959	0.784807	0.215299
Q9Z0V6	Prdx3	Thioredoxin-dependent peroxide reductase, mitochondrial	-0.106695	0.636562	0.0603396	1.04271	0.141282	0.0185	0.371003	-0.0648558	0.0252177	0.125195	1.09066	0.389226	-0.0463558	0.968379	0.301495
P07154	Ctsl	Procathepsin L	0.3329	0.0872753	-0.438221	0.738044	0.142442	-0.0356581	0.547264	-0.0696629	0.613118	-0.368558	0.774556	0.121679	-0.105321	0.929598	0.647555
P67874	Csnk2b	Casein kinase II subunit beta	-0.0710092	0.396981	-0.384915	0.765824	0.142597	-0.320171	0.396074	-0.135754	0.567589	-0.249162	0.841385	0.221191	-0.455924	0.729043	0.27359
P19511	Atp5pb	ATP synthase F(0) complex subunit B1, mitochondrial	-0.247059	0.114389	-0.0556162	0.962183	0.142597	-0.274977	0.369959	-0.0276979	0.486986	-0.0279182	0.980835	0.225525	-0.302675	0.810748	0.573451
A2RRU1	Gys1	Glycogen [starch] synthase, muscle	0.000483169	0.238816	-0.0612022	0.958465	0.142597	0.052234	0.489866	-0.112953	0.599509	0.0517509	1.03652	0.0762466	-0.060719	0.958786	0.595108
P32198	Cpt1a	Carnitine O-palmitoyltransferase 1, liver isoform	-0.535418	0.00273332	0.0405815	1.02853	0.14337	-0.304726	0.290581	-0.190111	0.612943	0.230692	1.1734	0.0604675	-0.494837	0.709642	0.235146
O70351	Hsd17b10	3-hydroxyacyl-CoA dehydrogenase type-2	-0.203445	0.0480079	0.163326	1.11987	0.143375	0.194163	0.57419	-0.234282	0.233469	0.397608	1.31732	0.000614339	-0.0401189	0.972575	0.459476
Q9QYL8	Lypla2	Acyl-protein thioesterase 2	0.360126	0.379419	-0.265201	0.832083	0.143375	0.213138	0.517895	-0.118213	0.314143	-0.146988	0.903134	0.573346	0.094925	1.06801	0.566312
D3ZBE5	Nek7	Serine/threonine-protein kinase Nek7	0.152485	0.51948	-0.900207	0.53581	0.14511	-0.0362744	0.657922	-0.711447	0.270161	-0.188759	0.87736	0.48732	-0.747722	0.595543	0.238448
Q63617	Hyou1	Hypoxia up-regulated protein 1	0.22871	0.00193146	-0.0552624	0.962419	0.145707	-0.0876195	0.56058	0.261067	0.453512	-0.31633	0.80311	0.0257178	0.173448	1.12775	0.263918
Q63632	Slc12a4	Solute carrier family 12 member 4	0.507856	0.0478148	-0.39861	0.758589	0.145707	0.0176243	0.67511	0.091622	0.42157	-0.490232	0.711911	0.0752503	0.109246	1.07866	0.349476
Q5XFX0	Tagln2	Transgelin-2	0.106732	0.640031	-0.141575	0.906529	0.147791	0.243039	0.523279	-0.277882	0.183082	0.136307	1.09909	0.587667	-0.0348426	0.976138	0.114373
Q66HA6	Arl8b	ADP-ribosylation factor-like protein 8B	0.0345346	0.577099	-0.125671	0.916578	0.147847	-0.0847637	0.560747	-0.0063723	0.157884	-0.119298	0.920635	0.672925	-0.091136	0.938783	0.0762466
Q9ER34	Aco2	Aconitate hydratase, mitochondrial	-0.108944	0.480005	0.265033	1.20166	0.147847	0.100974	0.465194	0.0551148	0.573253	0.209918	1.15662	0.214815	0.156089	1.11426	0.355637
P54311	Gnb1	Guanine nucleotide-binding protein G(I)/G(S)/G(T) subunit beta-1	0.00234863	0.518781	-0.347471	0.785961	0.148139	0.183036	0.383366	-0.528159	0.0669482	0.180687	1.13342	0.582106	-0.345123	0.787241	0.312125
Q5XIN6	Letm1	Mitochondrial proton/calcium exchanger protein	-0.166877	0.511224	0.0831256	1.05931	0.148422	-0.0583645	0.594298	-0.0253872	0.445282	0.108513	1.07812	0.366453	-0.0837517	0.943601	0.360067
P47198	Rpl22	60S ribosomal protein L22	0.582603	0.297339	-0.369095	0.774268	0.148422	-0.0297768	0.624984	0.243285	0.642298	-0.61238	0.654117	0.261566	0.213508	1.1595	0.542953
Q6DGG0	Ppid	Peptidyl-prolyl cis-trans isomerase D	0.0662242	0.208231	-0.381589	0.767592	0.148987	-0.284971	0.539324	-0.0303942	0.456287	-0.351195	0.783935	0.358565	-0.315365	0.803648	0.616913
Q80W89	Ndufa11	NADH dehydrogenase [ubiquinone] 1 alpha subcomplex subunit 11	-0.457383	0.133313	0.211659	1.15802	0.149524	-0.0685137	0.306993	-0.17721	0.656535	0.388869	1.30937	0.13061	-0.245724	0.843393	0.341807
Q5XIC2	Ecsit	Evolutionarily conserved signaling intermediate in Toll pathway, mitochondrial	0.0967	0.295217	-0.0385662	0.973622	0.149524	7.56e-05	0.44177	0.0580581	0.5581	-0.0966244	0.935219	0.0756322	0.0581337	1.04112	0.581358
Q5I0D1	Glod4	Glyoxalase domain-containing protein 4	0.274383	0.132525	-0.252856	0.839233	0.149524	0.0981951	0.674235	-0.0766682	0.666882	-0.176188	0.885038	0.159086	0.0215269	1.01503	0.655282
P10888	Cox4i1	Cytochrome c oxidase subunit 4 isoform 1, mitochondrial	-0.0850163	0.260297	0.0699944	1.04971	0.149952	0.115159	0.162457	-0.130181	0.0782747	0.200175	1.14884	0.566499	-0.0150219	0.989642	0.608092
P62078	Timm8b	Mitochondrial import inner membrane translocase subunit Tim8 B	0.445789	0.12662	-0.513626	0.70046	0.150576	0.144863	0.369352	-0.2127	0.34058	-0.300927	0.811731	0.385965	-0.0678373	0.954067	0.541454
Q66HF1	Ndufs1	NADH-ubiquinone oxidoreductase 75 kDa subunit, mitochondrial	-0.181073	0.228912	0.29801	1.22945	0.151332	0.0107949	0.640873	0.106142	0.63799	0.191868	1.14224	0.13061	0.116937	1.08443	0.681738
O35244	Prdx6	Peroxiredoxin-6	0.156868	0.457695	-0.434126	0.740142	0.151377	-0.363674	0.00439092	0.0864166	0.122376	-0.520542	0.69711	0.00727137	-0.277258	0.825158	0.256927
Q9JHW1	Cpd	Carboxypeptidase D	0.606533	0.0224536	-0.327246	0.797056	0.151377	-0.0549023	0.476205	0.33419	0.28696	-0.661436	0.632249	0.00940223	0.279287	1.2136	0.450544
P52481	Cap2	Adenylyl cyclase-associated protein 2	0.307957	0.0756322	-0.307875	0.807831	0.151377	-0.246308	0.575307	0.246391	0.414548	-0.554266	0.681004	0.0478148	8.25e-05	1.00006	0.538879
Q9JJ31	Cul5	Cullin-5	0.325909	0.577576	-0.65788	0.633809	0.151765	-0.290695	0.0877581	-0.041275	0.36117	-0.616605	0.652204	0.0162212	-0.33197	0.794451	0.322146
O08590	Aoc3	Membrane primary amine oxidase	-0.764613	0.155985	-0.410439	0.752395	0.151939	0.0660833	0.434002	-1.24113	0.040846	0.830696	1.77854	0.203182	-1.17505	0.442868	0.0541678
Q5RK27	Slc12a7	Solute carrier family 12 member 7	0.00823108	0.370317	-0.283886	0.821376	0.15195	0.096455	0.379889	-0.37211	0.173472	0.0882239	1.06306	0.677847	-0.275655	0.826075	0.471601
Q6AYB5	Srp54	Signal recognition particle 54 kDa protein	1.20981	0.64565	0.926524	1.90069	0.152134	2.14674	0.502415	-0.0103979	0.492995	0.936922	1.91444	0.327726	2.13634	4.39645	0.29654
Q9Z2G8	Nap1l1	Nucleosome assembly protein 1-like 1	-0.0186509	0.219858	-0.265956	0.831648	0.153402	-0.320485	0.372611	0.0358785	0.285033	-0.301834	0.81122	0.572412	-0.284606	0.820966	0.589972
Q6MG61	Clic1	Chloride intracellular channel protein 1	-0.283202	0.385193	-0.388622	0.763859	0.153857	-0.352409	0.322752	-0.319415	0.310185	-0.0692063	0.953162	0.599509	-0.671824	0.627713	0.0516578
O88761	Psmd1	26S proteasome non-ATPase regulatory subunit 1	0.00300139	0.666805	-0.118152	0.921367	0.154034	-0.2014	0.00018072	0.0862494	0.200368	-0.204402	0.867899	0.00622	-0.115151	0.923286	0.0771361
P11348	Qdpr	Dihydropteridine reductase	0.137735	0.549516	-0.214862	0.861628	0.154137	0.108513	0.498108	-0.18564	0.467862	-0.029222	0.979949	0.323288	-0.0771269	0.947944	0.293415
P00173	Cyb5a	Cytochrome b5	0.820184	0.150499	-0.190067	0.876565	0.154661	0.342833	0.379511	0.287284	0.374041	-0.477351	0.718296	0.49019	0.630117	1.54769	0.670055
Q9WTV0	Preb	Prolactin regulatory element-binding protein	-0.143681	0.0443828	0.255979	1.19415	0.156487	-0.162729	0.242513	0.275026	0.524069	-0.0190473	0.986884	0.262398	0.112298	1.08095	0.444555
P08461	Dlat	Dihydrolipoyllysine-residue acetyltransferase component of pyruvate dehydrogenase complex, mitochondrial	0.0400828	0.602332	0.023545	1.01645	0.157229	0.183586	0.2018	-0.119959	0.039949	0.143504	1.10458	0.237972	0.0636278	1.04509	0.300888
P07151	B2m	Beta-2-microglobulin	0.0704659	0.297155	0.522026	1.43597	0.157365	0.10104	0.506242	0.491452	0.132194	0.030574	1.02142	0.536577	0.592492	1.50785	0.0631311
C0HLM6	Smim20	Small integral membrane protein 20	1.16492	0.0951116	-0.897226	0.536918	0.158449	0.537862	0.499354	-0.270173	0.591335	-0.627053	0.647498	0.243076	0.267689	1.20388	0.617367
P62076	Timm13	Mitochondrial import inner membrane translocase subunit Tim13	0.258112	0.169004	-0.21602	0.860937	0.15874	0.173603	0.191934	-0.131511	0.17776	-0.0845095	0.943105	0.681738	0.0420917	1.02961	0.64145
Q7TPB1	Cct4	T-complex protein 1 subunit delta	-0.103017	0.542905	-0.163816	0.892661	0.159086	-0.223075	0.0787011	-0.0437584	0.471599	-0.120057	0.920151	0.297155	-0.266833	0.831142	0.0286455
Q566E5	Poglut3	Protein O-glucosyltransferase 3	-0.253311	0.142597	0.286571	1.21974	0.159195	-0.688368	0.0763905	0.721627	0.0727638	-0.435056	0.739665	0.316638	0.0332593	1.02332	0.658825
P63029	Tpt1	Translationally-controlled tumor protein	-0.042488	0.50749	-0.477414	0.718264	0.161702	-0.760833	0.485139	0.240931	0.541932	-0.718345	0.607794	0.312125	-0.519902	0.697419	0.309382
P57093	Phyh	Phytanoyl-CoA dioxygenase, peroxisomal	0.528072	0.134555	-0.282794	0.821998	0.161702	0.354827	0.526949	-0.109549	0.669713	-0.173245	0.886846	0.313032	0.245278	1.18532	0.494542
P14925	Pam	Peptidylglycine alpha-amidating monooxygenase	0.20893	0.129754	-0.398696	0.758544	0.161923	-0.290701	0.632118	0.100935	0.437552	-0.499631	0.707288	0.0600606	-0.189766	0.876748	0.465194
Q00972	Bckdk	[3-methyl-2-oxobutanoate dehydrogenase [lipoamide]] kinase, mitochondrial	0.0173466	0.571532	0.162166	1.11897	0.162096	-0.378	0.466457	0.557513	0.107262	-0.395347	0.760306	0.560839	0.179513	1.1325	0.490457
Q7TNY6	Acbd3	Golgi resident protein GCP60	0.335176	0.329011	-0.789093	0.578708	0.165669	-0.0494055	0.504084	-0.404511	0.587667	-0.384582	0.766001	0.313227	-0.453917	0.730058	0.241558
Q68FW4	Stx18	Syntaxin-18	-0.0804321	0.575757	0.490507	1.40494	0.166256	0.0931612	0.663812	0.316914	0.24011	0.173593	1.12786	0.527514	0.410075	1.32875	0.276026
P22062	Pcmt1	Protein-L-isoaspartate(D-aspartate) O-methyltransferase	0.201226	0.523505	-0.226274	0.85484	0.168321	-0.0096689	0.44177	-0.0153787	0.50601	-0.210895	0.864001	0.324747	-0.0250476	0.982788	0.181525
P36201	Crip2	Cysteine-rich protein 2	-0.54427	0.0269161	0.27175	1.20727	0.170299	-0.163734	0.544008	-0.108785	0.50749	0.380535	1.30182	0.0492586	-0.27252	0.827872	0.365867
P21263	Nes	Nestin	0.194953	0.114491	-0.00193248	0.998661	0.172584	-0.126726	0.000720854	0.319747	0.287055	-0.32168	0.800138	0.0570244	0.193021	1.14315	0.000997513
P84850	D2hgdh	D-2-hydroxyglutarate dehydrogenase, mitochondrial	-0.3406	0.0238832	0.129096	1.09361	0.173269	-0.477993	0.34456	0.266488	0.641163	-0.137393	0.909161	0.201841	-0.211504	0.863636	0.415544
P48500	Tpi1	Triosephosphate isomerase	-0.00777955	0.472995	-0.0560403	0.961901	0.173472	-0.170366	0.620432	0.106546	0.559474	-0.162586	0.893422	0.49018	-0.0638198	0.956728	0.20565
Q8CHN6	Sgpl1	Sphingosine-1-phosphate lyase 1	0.488567	0.0781787	-0.415293	0.749867	0.173472	0.333235	0.187062	-0.259961	0.259223	-0.155333	0.897925	0.658825	0.0732738	1.0521	0.656134
P60905	Dnajc5	DnaJ homolog subfamily C member 5	0.427588	0.13683	-0.322182	0.799859	0.173911	0.322275	0.297339	-0.216869	0.38163	-0.105313	0.929603	0.50749	0.105406	1.0758	0.575752
B1PRL5	Cavin4	Caveolae-associated protein 4	0.293951	0.147688	-0.349879	0.78465	0.173911	-0.129277	0.661487	0.0733496	0.608092	-0.423228	0.745754	0.133701	-0.0559272	0.961976	0.639668
P58405	Strn3	Striatin-3	0.356662	0.238913	-0.438694	0.737802	0.173997	-0.875745	0.16392	0.793713	0.213583	-1.23241	0.425607	0.0153241	-0.0820319	0.944726	0.624419
P51650	Aldh5a1	Succinate-semialdehyde dehydrogenase, mitochondrial	-0.152612	0.426248	0.13915	1.10126	0.174265	0.243375	0.0449103	-0.256837	0.238566	0.395987	1.31584	0.00149291	-0.0134624	0.990712	0.451381
P13803	Etfa	Electron transfer flavoprotein subunit alpha, mitochondrial	-0.29301	0.0261583	0.307003	1.23714	0.174978	0.0434361	0.207249	-0.0294433	0.559398	0.336446	1.26264	0.0509622	0.0139927	1.00975	0.154007
O35162	Hspa13	Heat shock 70 kDa protein 13	0.266732	0.142597	-0.547199	0.684348	0.174978	0.504709	0.299556	-0.785176	0.255581	0.237977	1.17934	0.493445	-0.280467	0.823324	0.650044
Q01992	Mipep	Mitochondrial intermediate peptidase	-0.142666	0.181813	0.0866201	1.06188	0.175006	-0.0260303	0.559566	-0.0300159	0.54414	0.116636	1.0842	0.394814	-0.0560462	0.961897	0.666882
P04785	P4hb	Protein disulfide-isomerase	0.284254	6.28e-10	-0.145027	0.904363	0.176568	-0.171696	0.582938	0.310923	0.000103634	-0.45595	0.72903	8.73e-13	0.139227	1.10131	0.000958588
D4A2H2	Sptlc1	Serine palmitoyltransferase 1	0.498523	0.264455	-0.704282	0.613748	0.176568	0.0105126	0.68459	-0.216271	0.659999	-0.488011	0.713008	0.231066	-0.205758	0.867083	0.666077
P54290	Cacna2d1	Voltage-dependent calcium channel subunit alpha-2/delta-1	-0.158061	0.0746065	-0.106727	0.928693	0.177371	0.592312	0.188636	-0.8571	0.37803	0.750373	1.68223	0.496137	-0.264788	0.832321	0.426248
Q9QZA2	Pdcd6ip	Programmed cell death 6-interacting protein	-0.00779389	0.399422	-0.15044	0.900975	0.177845	-0.473378	0.261492	0.315144	0.582938	-0.465585	0.724178	0.134348	-0.158234	0.896121	0.35481
P04906	Gstp1	Glutathione S-transferase P	0.0452651	0.536624	-0.339113	0.790527	0.180099	-0.00485626	0.594179	-0.288992	0.488727	-0.0501214	0.965855	0.440273	-0.293848	0.815723	0.322205
Q7TPJ0	Ssr1	Translocon-associated protein subunit alpha	0.141526	0.598243	-0.174923	0.885815	0.180545	0.0126542	0.571532	-0.0460512	0.617622	-0.128872	0.914546	0.293067	-0.033397	0.977117	0.522179
B5DF91	Elavl1	ELAV-like protein 1	-0.0250097	0.631674	-0.532976	0.691128	0.180897	-0.246588	0.258791	-0.311398	0.358837	-0.221578	0.857627	0.429596	-0.557985	0.67925	0.0594682
P35053	Gpc1	Glypican-1	0.767034	0.0328654	-0.381985	0.767381	0.181525	0.320133	0.375528	0.0649157	0.666882	-0.446901	0.733617	0.127234	0.385049	1.3059	0.401186
P40329	Rars1	Arginine--tRNA ligase, cytoplasmic	0.128786	0.323862	-0.242548	0.845251	0.18252	-0.181307	0.00938358	0.0675452	0.211211	-0.310094	0.806589	0.0115016	-0.113762	0.924175	0.420186
P12711	Adh5	Alcohol dehydrogenase class-3	0.412838	0.0383339	-0.290275	0.817746	0.18252	0.215505	0.575423	-0.0929418	0.567963	-0.197333	0.872161	0.0761626	0.122563	1.08867	0.457219
E9PT87	Mylk3	Myosin light chain kinase 3	0.0770642	0.34009	-0.161458	0.894121	0.18252	-0.284219	0.502415	0.199826	0.678381	-0.361283	0.778472	0.210765	-0.0843933	0.943181	0.48732
P23693	Tnni3	Troponin I, cardiac muscle	0.0883864	0.684863	0.404125	1.32329	0.182794	-0.0366993	0.260297	0.529211	0.0349909	-0.125086	0.91695	0.361712	0.492511	1.40689	0.144127
P68255	Ywhaq	14-3-3 protein theta	0.409753	0.277127	-0.420395	0.74722	0.182794	0.0887724	0.614651	-0.0994143	0.469076	-0.320981	0.800525	0.381778	-0.010642	0.992651	0.515947
Q6Q7Y5	Gna13	Guanine nucleotide-binding protein subunit alpha-13	0.308371	0.266378	-0.373479	0.771919	0.18289	0.34001	0.0958292	-0.405118	0.0458063	0.0316387	1.02217	0.602018	-0.0651078	0.955874	0.509993
P48679	Lmna	Prelamin-A/C	-0.122799	0.22902	-0.149375	0.901641	0.183006	-0.50687	2.83e-10	0.234696	0.105096	-0.384071	0.766272	0.00166475	-0.272174	0.828071	0.000876822
P97519	Hmgcl	Hydroxymethylglutaryl-CoA lyase, mitochondrial	-0.376426	0.0217602	0.302558	1.23333	0.183006	-0.122881	0.677941	0.0490126	0.350261	0.253545	1.19213	0.00995334	-0.0738684	0.950087	0.381533
Q5BJQ0	Coq8a	Atypical kinase COQ8A, mitochondrial	0.207544	0.58278	0.152481	1.11148	0.183996	0.190566	0.36617	0.16946	0.638161	-0.0169788	0.9883	0.207752	0.360025	1.28345	0.376959
Q66H12	Naga	Alpha-N-acetylgalactosaminidase	0.35611	0.0522418	-0.358707	0.779863	0.184692	0.24013	0.0653839	-0.242727	0.372418	-0.11598	0.922755	0.358711	-0.00259684	0.998202	0.390259
P06762	Hmox1	Heme oxygenase 1	0.358502	0.278606	-0.626484	0.647753	0.185711	0.0802762	0.259119	-0.348258	0.173997	-0.278226	0.824604	0.656134	-0.267982	0.830481	0.391696
P11980	Pkm	Pyruvate kinase PKM	0.166707	0.0603819	-0.120295	0.92	0.187394	-0.238413	0.241771	0.284825	0.0999772	-0.40512	0.755174	0.00152018	0.0464122	1.03269	0.499354
Q07009	Capn2	Calpain-2 catalytic subunit	-0.0609187	0.429327	-0.273274	0.82744	0.187906	-0.484366	0.01327	0.150173	0.45787	-0.423447	0.745641	0.113168	-0.334193	0.793228	0.146928
Q4V8H8	Ehd2	EH domain-containing protein 2	-0.452248	0.0629143	-0.193727	0.874344	0.188163	-0.0558535	0.569833	-0.590122	0.000203853	0.396395	1.31621	0.0205587	-0.645975	0.639061	0.00124031
O89049	Txnrd1	Thioredoxin reductase 1, cytoplasmic	0.342562	0.57605	-0.645414	0.63931	0.188636	-0.37424	0.376959	0.0713886	0.55273	-0.716802	0.608445	0.324142	-0.302851	0.810649	0.185477
Q6AY20	M6pr	Cation-dependent mannose-6-phosphate receptor	0.0798084	0.536577	-0.208679	0.865329	0.188636	-0.163698	0.246483	0.0348278	0.521027	-0.243507	0.84469	0.12337	-0.128871	0.914547	0.3776
Q4V8J4	Gpat3	Glycerol-3-phosphate acyltransferase 3	-0.225302	0.362492	0.341029	1.26666	0.188636	-0.5958	0.161702	0.711527	0.0781051	-0.370498	0.773516	0.44336	0.115727	1.08352	0.47271
Q923M1	Msra	Mitochondrial peptide methionine sulfoxide reductase	-0.208997	0.136924	0.141799	1.10328	0.189583	-0.163176	0.559566	0.0959789	0.666479	0.0458206	1.03227	0.29915	-0.0671972	0.954491	0.562689
Q9Z1X1	Esyt1	Extended synaptotagmin-1	0.0347627	0.373543	0.0134885	1.00939	0.192229	0.172051	0.35975	-0.1238	0.577468	0.137288	1.09984	0.139301	0.0482511	1.03401	0.477601
P04937	Fn1	Fibronectin	-0.275725	0.498868	-0.250103	0.840836	0.192527	0.0772385	0.503785	-0.603067	0.0126128	0.352964	1.27718	0.193455	-0.525828	0.69456	0.160102
P70615	Lmnb1	Lamin-B1	0.125419	0.523505	-0.181096	0.882033	0.194867	0.0967391	0.598956	-0.152416	0.207752	-0.0286799	0.980317	0.616921	-0.0556772	0.962143	0.238925
Q66H61	Qars1	Glutamine--tRNA ligase	0.0741996	0.392287	-0.135829	0.910147	0.194867	-0.13411	0.0490764	0.072481	0.232244	-0.20831	0.865551	0.00810812	-0.0616292	0.958181	0.467862
Q5BJN5	Chchd4	Mitochondrial intermembrane space import and assembly protein 40	0.537677	0.241934	-0.726713	0.604279	0.194867	0.250782	0.471599	-0.439818	0.397848	-0.286895	0.819665	0.45914	-0.189036	0.877192	0.625197
Q6UPE1	Etfdh	Electron transfer flavoprotein-ubiquinone oxidoreductase, mitochondrial	-0.0921314	0.0309764	0.0477521	1.03365	0.195393	0.101956	0.491161	-0.146336	0.476723	0.194088	1.144	0.110524	-0.0443794	0.969707	0.24011
Q5U211	Snx3	Sorting nexin-3	-0.110375	0.437053	-0.110115	0.926514	0.195853	-0.0401516	0.640031	-0.180339	0.468929	0.0702235	1.04988	0.48732	-0.22049	0.858274	0.556172
P19945	Rplp0	60S acidic ribosomal protein P0	-0.0671535	0.376069	-0.0988123	0.933801	0.196091	-0.316912	0.0894729	0.150946	0.600512	-0.249758	0.841037	0.366693	-0.165966	0.891332	0.01327
Q1HCL7	Nadk2	NAD kinase 2, mitochondrial	-0.334669	0.153893	0.347278	1.27216	0.199584	-0.029437	0.518	0.0420456	0.461379	0.305232	1.23562	0.0183393	0.0126086	1.00878	0.645998
P40190	Il6st	Interleukin-6 receptor subunit beta	0.29382	0.065214	0.123065	1.08905	0.200296	-0.018067	0.431053	0.434952	0.637803	-0.311887	0.805587	0.132968	0.416885	1.33504	0.409939
Q499N5	Acsf2	Medium-chain acyl-CoA ligase ACSF2, mitochondrial	-0.15697	0.217041	0.263443	1.20034	0.200641	-0.0548558	0.452359	0.161329	0.445283	0.102114	1.07335	0.0304129	0.106473	1.07659	0.684334
P03889	Mtnd1	NADH-ubiquinone oxidoreductase chain 1	-0.961602	0.00018625	0.535667	1.44961	0.201171	-0.507722	0.0060792	0.0817865	0.599467	0.45388	1.36972	0.138162	-0.425935	0.744356	0.0846428
Q6AYQ3	Fars2	Phenylalanine--tRNA ligase, mitochondrial	-0.500082	0.260304	0.676326	1.59806	0.201781	0.347462	0.341807	-0.171218	0.458818	0.847544	1.79944	0.0292793	0.176244	1.12994	0.612943
P04644	Rps17	40S ribosomal protein S17	0.13155	0.266378	-0.408623	0.753342	0.202511	-0.278325	0.667148	0.00125236	0.571698	-0.409875	0.752689	0.294029	-0.277072	0.825264	0.550683
Q62638	Glg1	Golgi apparatus protein 1	0.205859	0.0681876	0.133236	1.09675	0.204156	0.351228	0.582233	-0.0121332	0.607704	0.145369	1.10601	0.148987	0.339095	1.26496	0.477688
Q5XIP9	Tmem43	Transmembrane protein 43	-0.0691064	0.364555	-0.226233	0.854864	0.205251	-0.416018	0.0390038	0.12068	0.682942	-0.346912	0.786265	0.230026	-0.295339	0.814881	0.0283114
P63102	Ywhaz	14-3-3 protein zeta/delta	0.0955131	0.322837	-0.28571	0.820338	0.20558	-0.356712	0.19756	0.166515	0.501812	-0.452225	0.730915	0.107894	-0.190197	0.876486	0.458001
Q8K4G6	Macrod1	ADP-ribose glycohydrolase MACROD1 (Fragment)	-0.435252	0.00179254	0.128045	1.09281	0.206693	-0.0798603	0.640716	-0.227347	0.546959	0.355392	1.27933	0.135696	-0.307207	0.808205	0.417285
P97521	Slc25a20	Mitochondrial carnitine/acylcarnitine carrier protein	-0.507504	0.00149291	0.275434	1.21036	0.207613	-0.180603	0.566839	-0.0514671	0.215632	0.326901	1.25432	0.0247279	-0.23207	0.851413	0.063087
P62278	Rps13	40S ribosomal protein S13	0.128144	0.514703	-0.293922	0.815681	0.207673	-0.45352	0.0362995	0.287742	0.261181	-0.581664	0.668193	0.0360078	-0.165778	0.891448	0.305562
P23785	Grn	Progranulin	0.124799	0.252786	-0.463724	0.725112	0.207673	-0.499839	0.00276074	0.160914	0.0881728	-0.624638	0.648583	1.17e-05	-0.338925	0.79063	0.565208
Q63584	Tmed10	Transmembrane emp24 domain-containing protein 10	0.131501	0.50749	-0.0363757	0.975101	0.20775	0.0557278	0.381775	0.0393974	0.0550524	-0.0757731	0.948834	0.62573	0.0951252	1.06816	0.432434
Q5M7W5	Map4	Microtubule-associated protein 4	0.192495	0.294746	-0.0207017	0.985753	0.207752	-0.505414	0.359492	0.677208	0.452763	-0.697909	0.616465	0.101732	0.171794	1.12646	0.598909
P97615	Txn2	Thioredoxin, mitochondrial	-0.0935952	0.287564	-0.107701	0.928066	0.207833	-0.205351	0.564707	0.00405523	0.489867	-0.111756	0.925461	0.477828	-0.201296	0.869769	0.616007
Q66H80	Arcn1	Coatomer subunit delta	0.144666	0.381775	-0.306071	0.808842	0.207863	-0.373585	0.113492	0.212181	0.379595	-0.518251	0.698218	0.0590457	-0.161404	0.894154	0.438146
P00388	Por	NADPH--cytochrome P450 reductase	0.0963289	0.618277	-0.209815	0.864648	0.208231	-0.144351	0.17856	0.0308648	0.490457	-0.24068	0.846346	0.113492	-0.113486	0.924352	0.306675
Q6AYT0	Cryz	Quinone oxidoreductase	-0.0774497	0.50749	0.207221	1.15446	0.208231	0.0953997	0.676585	0.034372	0.418264	0.172849	1.12728	0.488727	0.129772	1.09412	0.414532
Q9Z2S9	Flot2	Flotillin-2	0.0237593	0.486937	-0.0179407	0.987641	0.208231	0.0358154	0.522752	-0.0299968	0.244902	0.0120561	1.00839	0.656001	0.0058186	1.00404	0.50353
Q9QVC8	Fkbp4	Peptidyl-prolyl cis-trans isomerase FKBP4	0.220035	0.379942	-0.37494	0.771137	0.208231	-0.0267784	0.509798	-0.128127	0.677169	-0.246813	0.842756	0.186629	-0.154905	0.898191	0.513216
P27274	Cd59	CD59 glycoprotein	0.198283	0.559877	-0.366033	0.775913	0.208305	0.131416	0.616228	-0.299166	0.177845	-0.0668669	0.954709	0.527112	-0.16775	0.89023	0.031065
P63245	Rack1	Receptor of activated protein C kinase 1	-0.00393744	0.508371	0.0398589	1.02801	0.209201	-0.258813	5.39e-05	0.294734	0.174301	-0.254875	0.838059	0.00814363	0.0359215	1.02521	0.0322153
Q01177	Plg	Plasminogen	-0.42569	0.386679	-0.296433	0.814263	0.209421	-0.113338	0.664587	-0.608785	0.021808	0.312352	1.24173	0.234791	-0.722123	0.606205	0.147847
P97700	Slc25a11	Mitochondrial 2-oxoglutarate/malate carrier protein	-0.233551	0.636678	-0.11883	0.920934	0.209795	-0.478954	0.598243	0.126573	0.521125	-0.245403	0.84358	0.5581	-0.352381	0.78329	0.231877
Q32Q06	Ap1m1	AP-1 complex subunit mu-1	0.411628	0.496917	-0.328334	0.796456	0.209822	-0.139556	0.272005	0.22285	0.6467	-0.551184	0.68246	0.182262	0.0832944	1.05943	0.318768
Q6AXS5	Serbp1	Plasminogen activator inhibitor 1 RNA-binding protein	0.337475	0.479598	-1.08049	0.47287	0.210682	-0.637269	0.0575826	-0.105742	0.3367	-0.974744	0.50883	0.112899	-0.74301	0.597491	0.265805
Q566R0	Them4	Acyl-coenzyme A thioesterase THEM4	-0.0636175	0.641008	0.110603	1.07968	0.211355	0.0590216	0.401189	-0.0120365	0.671007	0.122639	1.08872	0.396981	0.0469851	1.0331	0.296477
P60892	Prps1	Ribose-phosphate pyrophosphokinase 1	0.141446	0.488727	-0.338095	0.791085	0.211355	0.0376554	0.613869	-0.234304	0.358711	-0.103791	0.930584	0.604735	-0.196648	0.872575	0.380757
P41123	Rpl13	60S ribosomal protein L13	0.00646989	0.426064	-0.34193	0.788985	0.212014	-0.272926	0.211363	-0.0625349	0.397081	-0.279395	0.823936	0.139946	-0.33546	0.792531	0.396981
P97584	Ptgr1	Prostaglandin reductase 1	0.497296	0.00283189	-0.0792882	0.946525	0.213231	-0.760356	0.031461	1.17836	2.96e-05	-1.25765	0.418224	0.000118507	0.418007	1.33608	0.018829
Q5XII0	Epdr1	Mammalian ependymin-related protein 1	-0.00565232	0.461816	-0.142757	0.905787	0.213583	-0.0147998	0.675676	-0.133609	0.526949	-0.0091475	0.993679	0.509211	-0.148409	0.902245	0.522179
Q63448	Acox3	Peroxisomal acyl-coenzyme A oxidase 3	0.0585852	0.36117	0.182404	1.13477	0.213773	0.00784723	0.462892	0.233142	0.317139	-0.050738	0.965442	0.574183	0.240989	1.1818	0.611627
P24473	Gstk1	Glutathione S-transferase kappa 1	-0.409087	0.0713665	0.0589625	1.04172	0.214815	-0.287021	0.321099	-0.0631037	0.57502	0.122066	1.08829	0.273323	-0.350125	0.784516	0.480271
Q6AYT5	Armt1	Damage-control phosphatase ARMT1	0.346774	0.396981	-0.392507	0.761805	0.214815	-0.0621493	0.422708	0.0164157	0.517363	-0.408923	0.753185	0.0901181	-0.0457335	0.968797	0.578533
P62914	Rpl11	60S ribosomal protein L11	0.00323842	0.414784	-0.264122	0.832705	0.215632	-0.296547	0.127037	0.0356638	0.575757	-0.299786	0.812373	0.319464	-0.260883	0.834577	0.0787808
E9PU28	Impdh2	Inosine-5'-monophosphate dehydrogenase 2	-0.200878	0.568669	-0.286725	0.819761	0.215632	0.0460194	0.656535	-0.533622	0.0282601	0.246897	1.18665	0.562895	-0.487603	0.713209	0.158449
P21670	Psma4	Proteasome subunit alpha type-4	-0.0691294	0.467862	-0.18298	0.880882	0.215632	-0.361862	0.185477	0.109753	0.628225	-0.292733	0.816354	0.179496	-0.252109	0.839668	0.253441
P11505	Atp2b1	Plasma membrane calcium-transporting ATPase 1	0.417915	0.245487	-0.23932	0.847145	0.215632	0.413955	0.578533	-0.235361	0.556817	-0.00395937	0.997259	0.420096	0.178595	1.13178	0.669315
P15791	Camk2d	Calcium/calmodulin-dependent protein kinase type II subunit delta	0.0394532	0.331578	-0.0928365	0.937677	0.216553	0.0209547	0.437294	-0.074338	0.308335	-0.0184985	0.98726	0.611627	-0.0533833	0.963674	0.526375
Q9Z311	Mecr	Enoyl-[acyl-carrier-protein] reductase, mitochondrial	0.040245	0.538879	0.112755	1.08129	0.217056	0.226734	0.271732	-0.0737331	0.572655	0.186489	1.13799	0.108639	0.153	1.11188	0.414532
P62632	Eef1a2	Elongation factor 1-alpha 2	0.0227714	0.307301	-0.0466552	0.968178	0.218376	-0.134193	0.520681	0.110309	0.637559	-0.156964	0.896911	0.240224	-0.0238839	0.983581	0.476944
P97576	Grpel1	GrpE protein homolog 1, mitochondrial	0.157867	0.594062	0.00328037	1.00228	0.219488	0.0602903	0.670069	0.100857	0.160102	-0.0975767	0.934602	0.55273	0.161147	1.11818	0.211211
P07340	Atp1b1	Sodium/potassium-transporting ATPase subunit beta-1	0.232706	0.483336	-0.0599689	0.959285	0.220876	0.152509	0.515961	0.0202286	0.60792	-0.0801975	0.945928	0.267598	0.172738	1.1272	0.453512
Q923S8	Pank4	4'-phosphopantetheine phosphatase	-0.00410812	0.491899	-0.341356	0.789299	0.221688	-0.015857	0.391696	-0.329607	0.254606	-0.0117489	0.991889	0.603748	-0.345464	0.787055	0.115835
Q9JLZ1	Glrx3	Glutaredoxin-3	0.232423	0.346836	-0.485788	0.714107	0.22182	-0.507439	0.193867	0.254074	0.363668	-0.739862	0.598797	0.0748638	-0.253365	0.838937	0.515947
P11661	Mtnd5	NADH-ubiquinone oxidoreductase chain 5	-0.478608	0.00814363	0.305953	1.23623	0.222254	0.0655292	0.387955	-0.238185	0.550828	0.544138	1.45815	0.0811486	-0.172656	0.887208	0.251867
P27952	Rps2	40S ribosomal protein S2	-0.0103789	0.574183	-0.232946	0.850895	0.22268	-0.113114	0.104426	-0.130211	0.324747	-0.102735	0.931266	0.0379832	-0.243325	0.844796	0.379466
Q5QD51	Akap12	A-kinase anchor protein 12	-0.685173	0.599826	-1.14195	0.453146	0.223511	-1.78823	0.324715	-0.0388936	0.621734	-1.10306	0.465528	0.332392	-1.82713	0.281826	0.240414
Q64380	Sardh	Sarcosine dehydrogenase, mitochondrial	-0.382938	0.234191	0.416305	1.3345	0.225165	-0.0139514	0.616921	0.0473185	0.595275	0.368986	1.29144	0.294746	0.033367	1.0234	0.663812
P16617	Pgk1	Phosphoglycerate kinase 1	0.160585	0.0184084	-0.126548	0.91602	0.225898	-0.249657	0.34456	0.283694	0.139301	-0.410242	0.752497	0.00129108	0.0340368	1.02387	0.378964
B0BNC9	NaN	Quinone oxidoreductase-like protein 2	-0.410906	0.395287	0.540346	1.45432	0.226325	-0.594298	0.67491	0.723738	0.48951	-0.183392	0.88063	0.321609	0.12944	1.09387	0.5188
P34064	Psma5	Proteasome subunit alpha type-5	0.0749034	0.381551	-0.581867	0.668098	0.227148	-0.291622	0.501626	-0.215342	0.682027	-0.366526	0.775648	0.253441	-0.506964	0.703702	0.486986
P57113	Gstz1	Maleylacetoacetate isomerase	0.163416	0.60792	0.479636	1.39439	0.22823	0.581078	0.197937	0.0619733	0.555515	0.417663	1.33576	0.0984516	0.643052	1.56163	0.35165
P39052	Dnm2	Dynamin-2	0.0395904	0.430608	-0.283917	0.821358	0.229859	-0.172356	0.640873	-0.0719704	0.238566	-0.211946	0.863372	0.413611	-0.244326	0.84421	0.19454
Q91XU8	Cds2	Phosphatidate cytidylyltransferase 2	0.449294	0.376959	-0.233269	0.850705	0.230026	0.46101	0.548865	-0.244985	0.35975	0.011716	1.00815	0.501812	0.216025	1.16153	0.512949
Q0VGK4	Gdpd1	Lysophospholipase D GDPD1	0.511691	0.555365	-0.203788	0.868268	0.23023	0.407783	0.632118	-0.0998797	0.567095	-0.103908	0.930509	0.665343	0.307903	1.23791	0.634495
P07483	Fabp3	Fatty acid-binding protein, heart	-0.271749	0.453512	0.261592	1.1988	0.230785	-0.647732	0.00326308	0.637576	0.00293648	-0.375984	0.77058	0.139894	-0.0101564	0.992985	0.408068
Q05962	Slc25a4	ADP/ATP translocase 1	-0.447874	0.0139631	0.183143	1.13535	0.231238	-0.217511	0.202004	-0.0472208	0.658971	0.230363	1.17313	0.226712	-0.264732	0.832353	0.161702
P12368	Prkar2a	cAMP-dependent protein kinase type II-alpha regulatory subunit	0.193113	0.4213	-0.328698	0.796255	0.231249	0.0101135	0.589212	-0.145699	0.360067	-0.182999	0.88087	0.471599	-0.135585	0.910301	0.547355
Q6MG12	NaN	Uncharacterized protein C6orf136 homolog	-0.0812711	0.410205	0.171103	1.12592	0.231289	-0.00932955	0.557593	0.099161	0.396462	0.0719415	1.05113	0.509492	0.0898314	1.06425	0.599727
Q5U318	Pea15	Astrocytic phosphoprotein PEA-15	-0.324325	0.66006	-0.0908923	0.938942	0.231877	-0.787524	0.173333	0.372307	0.665127	-0.4632	0.725376	0.307608	-0.415217	0.749907	0.103403
Q5EBA1	Supv3l1	ATP-dependent RNA helicase SUPV3L1, mitochondrial	-0.079556	0.165637	-0.0588988	0.959997	0.232002	-0.170042	0.476944	0.0315873	0.402081	-0.0904861	0.939206	0.0254334	-0.138455	0.908492	0.634133
P47942	Dpysl2	Dihydropyrimidinase-related protein 2	-0.0179524	0.0179006	-0.0379157	0.974061	0.232025	-0.251298	0.0728479	0.19543	0.376959	-0.233346	0.85066	0.602063	-0.055868	0.962015	0.303491
P01026	C3	Complement C3	0.107432	0.525212	0.129621	1.09401	0.232272	0.421553	0.309382	-0.1845	0.119062	0.314121	1.24325	0.421042	0.237053	1.17858	0.499354
D3ZVR9	Pgm5	Phosphoglucomutase-like protein 5	0.198471	0.343223	0.0939043	1.06725	0.23267	0.714166	0.35975	-0.421791	0.560774	0.515695	1.42968	0.147781	0.292375	1.22466	0.527133
P31977	Ezr	Ezrin	0.548612	0.126179	-0.41711	0.748923	0.232672	-0.439285	0.511224	0.570788	0.233475	-0.987897	0.504212	0.0774031	0.131502	1.09543	0.433653
Q7TP47	Syncrip	Heterogeneous nuclear ribonucleoprotein Q	0.165262	0.297709	-0.524643	0.695131	0.232775	-0.208572	0.600512	-0.150808	0.515947	-0.373835	0.771728	0.328809	-0.359381	0.779499	0.644529
Q6AY30	Sccpdh	Saccharopine dehydrogenase-like oxidoreductase	-0.025755	0.499354	-0.0372325	0.974523	0.233274	0.102413	0.559175	-0.165401	0.3054	0.128168	1.09291	0.63134	-0.0629875	0.95728	0.546541
Q64122	Myl9	Myosin regulatory light polypeptide 9	0.457527	0.458019	-0.87648	0.544695	0.233475	0.0316179	0.654326	-0.450571	0.433653	-0.425909	0.744369	0.509847	-0.418953	0.747967	0.433128
Q32PX9	Afg1l	AFG1-like ATPase	-0.688955	0.137076	0.700701	1.62529	0.233475	-0.0134009	0.486986	0.0251472	0.666827	0.675554	1.59721	0.0984796	0.0117463	1.00818	0.491536
P62864	Fau	40S ribosomal protein S30	1.20331	0.185749	-1.15839	0.448011	0.233475	0.755756	0.574183	-0.710841	0.665127	-0.447553	0.733285	0.372611	0.0449158	1.03162	0.515043
Q62868	Rock2	Rho-associated protein kinase 2	0.102514	0.673838	-0.675445	0.626139	0.234361	-0.171794	0.324715	-0.401137	0.640944	-0.274308	0.826847	0.306497	-0.572931	0.67225	0.260221
Q2PS20	Jph2	Junctophilin-2	0.47904	0.283623	-0.238497	0.847628	0.234477	0.122542	0.443888	0.118	0.390435	-0.356497	0.781059	0.656992	0.240543	1.18144	0.589572
Q9Z1E1	Flot1	Flotillin-1	-0.119758	0.429296	-0.0631471	0.957174	0.234791	0.0631862	0.665716	-0.246091	0.0194943	0.182944	1.1352	0.364687	-0.182905	0.880927	0.0894893
Q08850	Stx4	Syntaxin-4	0.751299	0.0476158	-0.2208	0.85809	0.234791	0.631007	0.109388	-0.100508	0.33326	-0.120292	0.920001	0.682068	0.530499	1.44443	0.299517
Q6IG02	Krt2	Keratin, type II cytoskeletal 2 epidermal	0.475533	0.545167	-2.27034	0.207281	0.235146	-1.07241	0.197937	-0.722389	0.343279	-1.54795	0.341996	0.317669	-1.7948	0.288211	0.0604483
Q641Y8	Ddx1	ATP-dependent RNA helicase DDX1	-0.074187	0.584246	-0.133819	0.911416	0.235146	-0.330828	0.0116384	0.122823	0.420746	-0.256641	0.837034	0.0521527	-0.208006	0.865733	0.119462
Q4V7F3	Osgepl1	tRNA N6-adenosine threonylcarbamoyltransferase, mitochondrial	0.322466	0.197506	-0.279628	0.823804	0.235146	-0.17794	0.54414	0.220778	0.605256	-0.500406	0.706908	0.432972	0.0428386	1.03014	0.615993
P62919	Rpl8	60S ribosomal protein L8	0.0295944	0.506242	-0.296124	0.814438	0.23621	-0.330414	0.401189	0.063885	0.678717	-0.360009	0.77916	0.258882	-0.266529	0.831317	0.376959
P42676	Nln	Neurolysin, mitochondrial	0.00991021	0.671007	0.0557409	1.03939	0.236412	-0.122747	0.632897	0.188398	0.285085	-0.132657	0.91215	0.639104	0.0656511	1.04656	0.273323
A1A5Q0	Lmod2	Leiomodin-2	-0.139023	0.654359	-0.101092	0.932327	0.238418	-0.533272	0.0741294	0.293157	0.495127	-0.394249	0.760885	0.154137	-0.240115	0.846678	0.17292
P28023	Dctn1	Dynactin subunit 1	0.106532	0.177845	-0.0359649	0.975379	0.239547	-0.0611939	0.057897	0.131761	0.0649302	-0.167726	0.890245	0.492027	0.0705672	1.05013	0.579497
Q923V4	Fbxo6	F-box only protein 6	0.364768	0.272397	-0.472675	0.720627	0.24011	-0.421671	0.205175	0.313764	0.317903	-0.786439	0.579773	0.0550782	-0.107907	0.927933	0.632897
Q66HG9	Mavs	Mitochondrial antiviral-signaling protein	1.38059	0.36134	-0.632329	0.645134	0.240462	1.2378	0.265305	-0.489538	0.173269	-0.142791	0.905765	0.58278	0.748263	1.67977	0.606056
Q68FX0	Idh3B	Isocitrate dehydrogenase [NAD] subunit beta, mitochondrial	-0.174003	0.000904568	0.161663	1.11858	0.241136	-0.0749127	0.465194	0.0625731	0.152122	0.09909	1.0711	0.00210871	-0.0123396	0.991483	0.0623211
Q63270	Aco1	Cytoplasmic aconitate hydratase	0.00697157	0.559877	-0.277144	0.825223	0.241187	-0.200822	0.542953	-0.0693512	0.638317	-0.207793	0.865861	0.372391	-0.270173	0.82922	0.454731
Q5M7W6	Fam234a	Protein FAM234A	0.172761	0.230026	-0.273825	0.827124	0.241187	0.271103	0.0110019	-0.372166	0.00814917	0.0983416	1.07054	0.237161	-0.101064	0.932345	0.640031
P85845	Fscn1	Fascin	-0.0143863	0.656001	-0.413353	0.750876	0.241558	0.154288	0.491342	-0.582026	0.0448054	0.168674	1.12402	0.56246	-0.427739	0.743426	0.23267
Q4V888	Pip4p2	Type 2 phosphatidylinositol 4,5-bisphosphate 4-phosphatase	0.0757152	0.634133	-0.224533	0.855872	0.242282	-0.281228	0.289868	0.132409	0.682256	-0.356943	0.780817	0.191978	-0.148818	0.901989	0.329821
P35284	Rab12	Ras-related protein Rab-12	-0.287525	0.0493449	0.0942428	1.06751	0.244409	-0.000246073	0.496917	-0.193036	0.617367	0.287279	1.22034	0.132194	-0.193282	0.874614	0.431108
Q6PCT3	Tpd52l2	Tumor protein D54	0.613328	0.314428	-0.697404	0.616681	0.244409	0.382513	0.500239	-0.46659	0.488492	-0.230814	0.852154	0.609944	-0.0840764	0.943388	0.67256
O88797	Dab2	Disabled homolog 2	0.642873	0.127713	-0.519695	0.697519	0.244582	-0.627456	0.574183	0.750634	0.684306	-1.27033	0.414565	0.376042	0.123178	1.08913	0.474815
Q5RJM1	Srd5a3	Polyprenol reductase	-0.403852	0.320876	0.199791	1.14853	0.244582	-0.673308	0.462124	0.469248	0.458001	-0.269456	0.829632	0.588462	-0.204061	0.868104	0.631963
P61980	Hnrnpk	Heterogeneous nuclear ribonucleoprotein K	-0.0739733	0.487671	-0.0636781	0.956822	0.245381	-0.143456	0.582938	0.00580419	0.527673	-0.0694823	0.95298	0.40731	-0.137651	0.908998	0.369014
Q6P689	Wls	Protein wntless homolog	0.364654	0.113492	-0.595617	0.661762	0.248178	0.146813	0.49594	-0.377775	0.541832	-0.217841	0.859851	0.188312	-0.230962	0.852067	0.677169
P25113	Pgam1	Phosphoglycerate mutase 1	0.252209	0.3223	-0.249261	0.841327	0.249135	-0.38176	0.0428565	0.384709	0.116444	-0.63397	0.644401	0.0115658	0.00294847	1.00205	0.604407
P19357	Slc2a4	Solute carrier family 2, facilitated glucose transporter member 4	0.20159	0.153857	-0.237402	0.848271	0.249718	0.118851	0.465771	-0.154663	0.49227	-0.0827392	0.944263	0.35165	-0.0358122	0.975482	0.664587
Q920J3	Coro6	Coronin-6	0.178902	0.22587	-0.204812	0.867652	0.249791	-0.330095	0.420746	0.304185	0.34209	-0.508997	0.702711	0.0926024	-0.0259098	0.982201	0.640248
Q711G3	Iah1	Isoamyl acetate-hydrolyzing esterase 1 homolog	-0.394195	0.433653	-0.406607	0.754396	0.251054	-0.350989	0.515426	-0.449813	0.244138	0.043206	1.0304	0.572655	-0.800802	0.57403	0.461379
Q5XIF9	Slc25a34	Solute carrier family 25 member 34	-0.0958744	0.341599	0.372185	1.29431	0.251054	-0.132654	0.185639	0.408965	0.163279	-0.0367801	0.974828	0.599826	0.27631	1.21109	0.51276
P17764	Acat1	Acetyl-CoA acetyltransferase, mitochondrial	-0.18677	0.247472	0.102704	1.07378	0.25146	0.0636125	0.270716	-0.147679	0.148987	0.250382	1.18952	0.00940223	-0.0840661	0.943395	0.634949
P23358	Rpl12	60S ribosomal protein L12	0.185086	0.60295	-0.376107	0.770514	0.25162	-0.320643	0.54018	0.129622	0.634949	-0.505729	0.704304	0.362046	-0.191021	0.875985	0.485027
Q5XIF6	Tuba4a	Tubulin alpha-4A chain	0.132926	0.620223	-0.0980126	0.934319	0.251867	-0.00318313	0.445283	0.0380967	0.672446	-0.136109	0.90997	0.241934	0.0349136	1.0245	0.44177
Q91ZW6	Tmlhe	Trimethyllysine dioxygenase, mitochondrial	0.521733	0.212213	-0.0118298	0.991834	0.256293	0.0983173	0.600027	0.411586	0.566635	-0.423416	0.745657	0.0849987	0.509903	1.42395	0.658964
P83868	Ptges3	Prostaglandin E synthase 3	-0.0709691	0.655168	-0.308939	0.807235	0.256927	0.0124556	0.663978	-0.392364	0.194867	0.0834246	1.05953	0.671323	-0.379908	0.768487	0.21785
Q2PQA9	Kif5b	Kinesin-1 heavy chain	0.301273	0.0238832	-0.320024	0.801056	0.256927	-0.3252	0.522949	0.306449	0.230506	-0.626473	0.647758	0.0146979	-0.0187506	0.987087	0.34058
P69897	Tubb5	Tubulin beta-5 chain	-0.0652875	0.409077	-0.00392879	0.99728	0.257607	-0.216115	0.621204	0.146898	0.621532	-0.150827	0.900734	0.277236	-0.0692163	0.953156	0.660942
Q7TSE9	Hax1	HCLS1-associated protein X-1	0.247061	0.581358	-0.276018	0.825868	0.258882	0.0696952	0.63134	-0.0986521	0.3054	-0.177365	0.884316	0.624023	-0.028957	0.980129	0.437853
P20070	Cyb5r3	NADH-cytochrome b5 reductase 3	-0.00625764	0.635453	-0.15163	0.900232	0.259034	0.165011	0.55809	-0.322899	0.151674	0.171269	1.12605	0.614656	-0.157888	0.896336	0.36147
P07150	Anxa1	Annexin A1	-0.487636	0.0774287	-0.386698	0.764878	0.259119	-0.752563	0.13683	-0.121771	0.244582	-0.264927	0.832241	0.573121	-0.874334	0.545506	0.0574287
P83941	Eloc	Elongin-C	0.121633	0.462523	-0.207746	0.865889	0.259119	-0.0217988	0.486986	-0.0643141	0.322837	-0.143432	0.905363	0.655807	-0.086113	0.942057	0.417444
P62425	Rpl7a	60S ribosomal protein L7a	0.00137968	0.268786	-0.167668	0.890281	0.260221	-0.147332	0.531083	-0.0189559	0.508371	-0.148712	0.902056	0.176849	-0.166288	0.891133	0.678204
D3Z8L7	Rras	Ras-related protein R-Ras	-0.185299	0.467862	-0.0977461	0.934492	0.260432	-0.0868479	0.577468	-0.196197	0.102506	0.098451	1.07062	0.232913	-0.283045	0.821855	0.218105
Q07116	Suox	Sulfite oxidase, mitochondrial	0.113735	0.0951116	-0.104852	0.9299	0.260471	0.0219249	0.359791	-0.013042	0.55287	-0.0918098	0.938345	0.544913	0.00888289	1.00618	0.457176
Q9JLT0	Myh10	Myosin-10	-0.143983	0.315298	-0.47868	0.717634	0.261636	-0.316449	0.432972	-0.306215	0.587667	-0.172465	0.887325	0.150051	-0.622664	0.649471	0.595685
P08733	Myl2	Myosin regulatory light chain 2, ventricular/cardiac muscle isoform	0.369823	0.078813	0.315155	1.24415	0.261955	0.372169	0.0516578	0.31281	0.252803	0.00234513	1.00163	0.664304	0.684979	1.60768	0.00149291
Q63186	Eif2b4	Translation initiation factor eIF-2B subunit delta	-0.0992818	0.680891	-0.562195	0.677271	0.262372	-0.442588	0.529377	-0.218889	0.458705	-0.343306	0.788233	0.540591	-0.661477	0.632231	0.223101
P62944	Ap2b1	AP-2 complex subunit beta	0.466048	0.391204	-0.107644	0.928103	0.262372	-0.160598	0.0381342	0.519002	0.0967371	-0.626646	0.64768	0.0286455	0.358404	1.28201	0.547355
Q63415	Pcsk6	Proprotein convertase subtilisin/kexin type 6	1.3548	0.130354	-1.05611	0.480926	0.263708	0.741604	0.675237	-0.442919	0.599727	-0.613194	0.653748	0.102565	0.298686	1.23002	0.564001
P38650	Dync1h1	Cytoplasmic dynein 1 heavy chain 1	0.798724	0.0193723	-0.0811981	0.945272	0.265299	0.244983	0.336832	0.472544	0.0293183	-0.553742	0.681251	0.00100795	0.717526	1.64436	0.216553
P35281	Rab10	Ras-related protein Rab-10	-0.212569	0.640944	0.193051	1.14318	0.266309	-0.145306	0.355417	0.125788	0.677169	0.0672637	1.04773	0.28221	-0.0195179	0.986562	0.345926
Q5XI79	Ndufaf7	Protein arginine methyltransferase NDUFAF7, mitochondrial	-0.103453	0.656134	0.184172	1.13616	0.266378	-0.0618506	0.592575	0.14257	0.451545	0.0416027	1.02926	0.535847	0.080719	1.05754	0.341807
P29315	Rnh1	Ribonuclease inhibitor	-0.0858654	0.456438	-0.238063	0.847883	0.26646	-0.425386	0.000118507	0.101457	0.0351663	-0.339521	0.790304	0.0104247	-0.323929	0.798891	0.376959
P35565	Canx	Calnexin	0.117658	0.675676	-0.289235	0.818336	0.266993	-0.214713	0.0773059	0.0431355	0.437949	-0.332371	0.79423	0.120444	-0.171578	0.887871	0.226323
Q4V7A0	Wdr61	WD repeat-containing protein 61	0.856171	0.233475	-0.720082	0.607063	0.268229	0.838701	0.031641	-0.702612	0.0982769	-0.0174702	0.987964	0.596873	0.136089	1.09892	0.68459
P28480	Tcp1	T-complex protein 1 subunit alpha	0.0980558	0.64983	-0.204891	0.867604	0.268353	-0.150995	0.17378	0.0441599	0.607309	-0.24905	0.84145	0.221198	-0.106835	0.928623	0.21294
P32551	Uqcrc2	Cytochrome b-c1 complex subunit 2, mitochondrial	0.107126	0.575423	-0.117714	0.921647	0.268834	0.0613359	0.31675	-0.0719231	0.0658705	-0.0457905	0.968759	0.401189	-0.0105872	0.992688	0.498655
Q63347	Psmc2	26S proteasome regulatory subunit 7	0.0144198	0.678717	0.383278	1.3043	0.26892	0.361821	0.310801	0.0358772	0.666882	0.347401	1.27227	0.36617	0.397698	1.3174	0.180273
P38718	Mpc2	Mitochondrial pyruvate carrier 2	-0.408673	0.039757	0.125337	1.09076	0.269815	-0.504745	0.299743	0.221409	0.550061	-0.0960713	0.935577	0.157884	-0.283336	0.821689	0.192295
Q5FWT1	Fam98a	Protein FAM98A	0.229654	0.490925	-0.230588	0.852287	0.269815	-0.0803997	0.434356	0.0794652	0.634433	-0.310053	0.806612	0.259119	-0.000934501	0.999352	0.459907
Q920J4	Txnl1	Thioredoxin-like protein 1	-0.0515339	0.474759	-0.0952268	0.936125	0.269855	-0.15213	0.18903	0.00536898	0.496917	-0.100596	0.932648	0.147542	-0.146761	0.903276	0.417896
Q9Z142	Tmem33	Transmembrane protein 33	-0.0634265	0.600056	-0.102203	0.931609	0.27012	-0.22629	0.666479	0.0606602	0.324747	-0.162864	0.89325	0.586256	-0.16563	0.891539	0.296128
M0R7T6	Rbm24	RNA-binding protein 24	0.301903	0.391204	-0.60168	0.658986	0.270716	-0.0240404	0.684821	-0.275737	0.463987	-0.325943	0.797777	0.398477	-0.299777	0.812378	0.435203
Q496Z0	Elp2	Elongator complex protein 2	0.421036	0.192263	-0.414232	0.750419	0.273664	0.0615999	0.634926	-0.0547959	0.496137	-0.359436	0.779469	0.188636	0.00680397	1.00473	0.555515
B2GUZ5	Capza1	F-actin-capping protein subunit alpha-1	0.244614	0.0664435	-0.130302	0.91364	0.274742	0.466876	0.183017	-0.352564	0.448573	0.222262	1.16656	0.640944	0.114312	1.08246	0.202511
Q561R9	Lactb2	Endoribonuclease LACTB2	-0.11903	0.408451	0.0513339	1.03622	0.274742	-0.256063	0.232272	0.188367	0.0493449	-0.137033	0.909387	0.42874	-0.0676961	0.954161	0.657558
P97849	Slc27a1	Long-chain fatty acid transport protein 1	-0.311063	0.00564498	0.345176	1.27031	0.27483	-0.156272	0.462759	0.190386	0.269815	0.154791	1.11326	0.033808	0.0341138	1.02393	0.0912776
Q9WTP0	Epb41l1	Band 4.1-like protein 1	1.0428	0.277842	-0.736323	0.600267	0.275036	0.29526	0.661487	0.0112204	0.654326	-0.747544	0.595617	0.261955	0.306481	1.23669	0.677941
P70623	Fabp4	Fatty acid-binding protein, adipocyte	-0.858226	0.0328944	-0.077531	0.947678	0.275603	-0.314653	0.427317	-0.621104	0.00169203	0.543573	1.45758	0.00367424	-0.935757	0.522768	0.0149161
P62332	Arf6	ADP-ribosylation factor 6	-0.0398124	0.659999	-0.384502	0.766043	0.275603	0.1545	0.353323	-0.578815	0.0658326	0.194312	1.14418	0.299743	-0.424315	0.745193	0.259119
Q3B8P0	Parl	Presenilins-associated rhomboid-like protein, mitochondrial	0.063043	0.611361	-0.192115	0.875322	0.275603	0.559637	0.463803	-0.688709	0.326077	0.496594	1.41088	0.50515	-0.129072	0.91442	0.293118
Q6MG55	Abhd16a	Phosphatidylserine lipase ABHD16A	-0.274165	0.0301086	0.220318	1.16499	0.275603	-0.0275186	0.644529	-0.026329	0.378354	0.246647	1.18645	0.0166703	-0.0538476	0.963364	0.435203
Q4QQV3	Fam162a	Protein FAM162A	-0.089005	0.0772717	0.126543	1.09167	0.275603	0.143883	0.0478148	-0.106345	0.23288	0.232888	1.17518	0.665127	0.0375375	1.02636	0.502082
O35303	Dnm1l	Dynamin-1-like protein	0.157248	0.143375	-0.0553187	0.962382	0.277368	0.04258	0.48732	0.0593493	0.647555	-0.114668	0.923595	0.36117	0.101929	1.07321	0.51276
P35280	Rab8a	Ras-related protein Rab-8A	0.107612	0.509337	-0.258452	0.835985	0.278038	0.0580203	0.598024	-0.20886	0.336445	-0.0495918	0.96621	0.608447	-0.150839	0.900726	0.435
P62898	Cycs	Cytochrome c, somatic	0.161952	0.0983818	-0.0032182	0.997772	0.278757	0.0115089	0.586229	0.147225	0.187671	-0.150443	0.900974	0.038656	0.158734	1.11631	0.364247
G3V9R8	Hnrnpc	Heterogeneous nuclear ribonucleoprotein C	0.248022	0.515134	-0.244691	0.843996	0.278762	-0.776239	0.0773398	0.77957	0.598956	-1.02426	0.491662	0.191817	0.00333057	1.00231	0.128864
Q9QXQ0	Actn4	Alpha-actinin-4	0.14264	0.225646	-0.391383	0.762398	0.278784	-0.461667	0.0406995	0.212924	0.0271156	-0.604307	0.657787	0.0079972	-0.248744	0.841629	0.633176
D3ZXS4	Lrrc39	Leucine-rich repeat-containing protein 39	-0.122771	0.608571	0.456639	1.37234	0.279096	0.348543	0.469366	-0.0146751	0.668849	0.471314	1.38637	0.367866	0.333868	1.26039	0.435051
D3ZTX0	Tmed7	Transmembrane emp24 domain-containing protein 7	-0.0598877	0.656134	-0.105381	0.929559	0.279429	0.00170916	0.654101	-0.166978	0.343593	0.0615969	1.04362	0.628225	-0.165269	0.891762	0.283224
P04256	Hnrnpa1	Heterogeneous nuclear ribonucleoprotein A1	-0.0229529	0.675237	-0.135371	0.910436	0.279546	-0.380087	0.161244	0.221762	0.636306	-0.357134	0.780714	0.238657	-0.158324	0.896065	0.20003
P31399	Atp5pd	ATP synthase subunit d, mitochondrial	0.163624	0.129526	-0.195529	0.873253	0.279546	0.0455575	0.46551	-0.0774631	0.682467	-0.118066	0.921422	0.297755	-0.0319056	0.978127	0.461891
O35567	Atic	Bifunctional purine biosynthesis protein ATIC	0.0173532	0.542175	-0.0842271	0.94329	0.281538	-0.28125	0.0589971	0.214376	0.00360438	-0.298603	0.813039	0.202004	-0.0668739	0.954704	0.438146
P38652	Pgm1	Phosphoglucomutase-1	0.291071	0.173472	-0.265351	0.831996	0.281538	-0.167146	0.554231	0.192866	0.668152	-0.458217	0.727885	0.29654	0.0257198	1.01799	0.579497
B2GV54	Nceh1	Neutral cholesterol ester hydrolase 1	-0.11509	0.589572	0.0451422	1.03178	0.282873	-0.0787949	0.323402	0.00884703	0.0635591	0.0362952	1.02548	0.360582	-0.0699479	0.952672	0.51276
Q4KM51	Tefm	Transcription elongation factor, mitochondrial	-0.17811	0.181795	0.273078	1.20838	0.282873	-0.180638	0.360509	0.275606	0.38163	-0.00252798	0.998249	0.506923	0.0949679	1.06804	0.545882
P38659	Pdia4	Protein disulfide-isomerase A4	0.22273	0.388468	-0.193561	0.874445	0.283224	-0.540749	0.187062	0.569918	0.283224	-0.763479	0.589074	0.049279	0.0291689	1.02042	0.590856
Q99P39	Nfs1	Cysteine desulfurase, mitochondrial	-0.201122	0.173472	0.195246	1.14492	0.285033	-0.1613	0.42679	0.155423	0.516748	0.0398222	1.02799	0.471506	-0.00587627	0.995935	0.631513
Q5RK23	Abhd1	Protein ABHD1	-0.527285	0.183006	0.820214	1.76567	0.28561	-0.241557	0.44177	0.534486	0.426058	0.285728	1.21903	0.474815	0.292929	1.22512	0.579694
Q6P502	Cct3	T-complex protein 1 subunit gamma	0.0579945	0.539823	-0.74427	0.59697	0.285616	-0.33529	0.60744	-0.350985	0.517702	-0.393285	0.761394	0.474815	-0.686276	0.621456	0.376069
P05712	Rab2a	Ras-related protein Rab-2A	-0.00681364	0.601701	0.0883438	1.06315	0.286045	0.0863363	0.569167	-0.00480609	0.422351	0.0931499	1.0667	0.48732	0.0815302	1.05814	0.313227
P0C546	Slc25a42	Mitochondrial coenzyme A transporter SLC25A42	-0.403262	0.038656	0.219345	1.16421	0.287121	-0.147953	0.65592	-0.0359632	0.361082	0.255309	1.19359	0.0629143	-0.183916	0.88031	0.304467
O89046	Coro1b	Coronin-1B	0.0418895	0.485139	-0.3406	0.789713	0.287147	-0.227416	0.599727	-0.071294	0.577968	-0.269306	0.829719	0.409481	-0.29871	0.812979	0.461379
Q6P752	Tor1aip2	Torsin-1A-interacting protein 2	-0.435021	0.343279	0.687525	1.61052	0.287469	-0.408125	0.385932	0.660629	0.314143	0.0268963	1.01882	0.65732	0.252504	1.19127	0.54018
P61983	Ywhag	14-3-3 protein gamma	0.239642	0.312438	-0.0627557	0.957434	0.287564	-0.255649	0.139894	0.432536	0.18032	-0.495291	0.709418	0.0616393	0.176887	1.13044	0.640944
Q3SWT0	Pecam1	Platelet endothelial cell adhesion molecule	0.370368	0.437053	-0.477506	0.718218	0.287609	0.356459	0.457219	-0.463597	0.324715	-0.0139091	0.990405	0.682538	-0.107138	0.928428	0.599826
Q9R1E9	Ccn2	CCN family member 2	0.185584	0.320407	-0.146789	0.903258	0.287813	0.000101986	0.457156	0.0386929	0.399971	-0.185482	0.879355	0.598641	0.0387948	1.02726	0.617812
P62912	Rpl32	60S ribosomal protein L32	0.336735	0.555515	-0.509102	0.70266	0.289729	0.00954391	0.676801	-0.18191	0.488492	-0.327191	0.797087	0.583812	-0.172367	0.887386	0.463318
B5DFC8	Eif3c	Eukaryotic translation initiation factor 3 subunit C	-0.162094	0.373386	0.019786	1.01381	0.289729	-0.309916	0.399612	0.167608	0.538347	-0.147822	0.902612	0.165686	-0.142308	0.906068	0.587667
Q5XIM9	Cct2	T-complex protein 1 subunit beta	0.0327558	0.677946	0.0407498	1.02865	0.290787	0.0995455	0.059277	-0.0260399	0.437485	0.0667897	1.04738	0.0951116	0.0735056	1.05227	0.256516
Q5PQN7	Lzic	Protein LZIC	0.11997	0.500707	-0.604189	0.657841	0.290886	-0.667751	0.200296	0.183532	0.461379	-0.787721	0.579258	0.139894	-0.484219	0.714884	0.44117
Q6P7A9	Gaa	Lysosomal alpha-glucosidase	0.441199	0.133334	-0.150541	0.900913	0.291453	-0.508387	0.18252	0.799045	0.0697261	-0.949586	0.517781	0.00361671	0.290658	1.2232	0.50749
Q91V33	Khdrbs1	KH domain-containing, RNA-binding, signal transduction-associated protein 1	0.148984	0.516748	-0.446499	0.733821	0.291779	-0.285213	0.380389	-0.0123027	0.677681	-0.434197	0.740106	0.307959	-0.297515	0.813653	0.373543
P51583	Paics	Bifunctional phosphoribosylaminoimidazole carboxylase/phosphoribosylaminoimidazole succinocarboxamide synthetase	-0.0705376	0.608571	-0.337501	0.791411	0.293434	-0.334295	0.2104	-0.0737438	0.608872	-0.263757	0.832916	0.207249	-0.408039	0.753647	0.322837
Q6AXT0	Mrpl37	39S ribosomal protein L37, mitochondrial	-0.0147419	0.490094	0.169306	1.12452	0.293434	-0.0534272	0.43938	0.207991	0.261955	-0.0386853	0.973542	0.628225	0.154564	1.11309	0.461891
P13383	Ncl	Nucleolin	-0.0484697	0.471998	-0.316345	0.803102	0.294022	-0.531145	0.0817237	0.16633	0.157884	-0.482675	0.715649	0.0314051	-0.364815	0.776569	0.5188
O88767	Park7	Parkinson disease protein 7 homolog	-0.126151	0.655874	-0.0402992	0.972453	0.294029	-0.223833	0.120685	0.0573823	0.471998	-0.0976815	0.934534	0.108148	-0.166451	0.891032	0.3223
D3ZZ80	Obsl1	Obscurin-like protein 1	-0.0583607	0.00856326	0.0836426	1.05969	0.294746	-0.00725002	0.18028	0.032532	0.0251954	0.0511106	1.03606	0.00018864	0.0252819	1.01768	0.231238
Q9EPF2	Mcam	Cell surface glycoprotein MUC18	-0.943082	0.119462	-0.620785	0.650317	0.295275	0.135036	0.569167	-1.6989	0.0373884	1.07812	2.11128	0.0702146	-1.56387	0.338243	0.0543791
Q6P767	Pttg1ip	Pituitary tumor-transforming gene 1 protein-interacting protein	0.00646045	0.684263	-0.402009	0.756804	0.295334	-0.203094	0.156969	-0.192455	0.482861	-0.209554	0.864804	0.297155	-0.395549	0.7602	0.260297
Q9WVR7	Ppm1f	Protein phosphatase 1F	0.0105116	0.37803	0.271426	1.207	0.296128	0.0989039	0.385864	0.183033	0.294029	0.0883923	1.06318	0.664304	0.281937	1.21583	0.634926
P18420	Psma1	Proteasome subunit alpha type-1	0.0776194	0.579497	-0.121375	0.919311	0.29654	-0.270546	0.200674	0.22679	0.547114	-0.348165	0.785582	0.202571	-0.0437559	0.970126	0.320464
P06238	A2m	Alpha-2-macroglobulin	-0.0210905	0.643284	0.250612	1.18971	0.29654	0.345636	0.376658	-0.116114	0.662612	0.366727	1.28942	0.292808	0.229522	1.17245	0.390641
P97532	Mpst	3-mercaptopyruvate sulfurtransferase	-0.175367	0.369516	0.226566	1.17005	0.29654	0.0620167	0.297339	-0.0108178	0.342314	0.237384	1.17885	0.204156	0.0511989	1.03613	0.598956
Q6MGD0	Cuta	Protein CutA	-0.130316	0.663812	0.287419	1.22045	0.297155	-0.0148078	0.317903	0.171911	0.58217	0.115508	1.08336	0.370317	0.157103	1.11505	0.230785
P54313	Gnb2	Guanine nucleotide-binding protein G(I)/G(S)/G(T) subunit beta-2	-0.0340727	0.482112	-0.228336	0.853619	0.297709	0.0656442	0.238448	-0.328053	0.186629	0.0997169	1.07156	0.371651	-0.262409	0.833695	0.594298
G3V6S8	Srsf6	Serine/arginine-rich splicing factor 6	-0.479528	0.356764	0.390193	1.31057	0.297709	-0.308167	0.662436	0.218832	0.616178	0.171361	1.12612	0.323402	-0.0893342	0.939956	0.599727
Q5XIG4	Ociad1	OCIA domain-containing protein 1	-0.167342	0.368062	0.30283	1.23356	0.297755	-0.385995	0.445882	0.521483	0.370317	-0.218653	0.859367	0.0270916	0.135488	1.09846	0.685617
P13697	Me1	NADP-dependent malic enzyme	0.310781	0.231238	0.156972	1.11494	0.299726	-0.731239	0.0137239	1.19899	0.035707	-1.04202	0.485647	0.0224536	0.467753	1.38295	0.632395
O35413	Sorbs2	Sorbin and SH3 domain-containing protein 2	0.185655	0.411818	-0.0574875	0.960936	0.300895	-0.577217	0.00952908	0.705384	0.0195061	-0.762872	0.589322	0.00159582	0.128167	1.0929	0.595888
P14942	Gsta4	Glutathione S-transferase alpha-4	0.902481	0.267139	-0.828817	0.562991	0.301495	-0.122401	0.594298	0.196064	0.605273	-1.02488	0.491451	0.275929	0.0736636	1.05239	0.684943
P32362	Urod	Uroporphyrinogen decarboxylase (Fragment)	0.341379	0.208231	-0.43999	0.73714	0.302341	0.300329	0.0774287	-0.398941	0.292787	-0.0410495	0.971948	0.629838	-0.0986113	0.933932	0.599727
O88989	Mdh1	Malate dehydrogenase, cytoplasmic	0.0722799	0.129571	-0.236737	0.848662	0.304796	-0.264652	0.633697	0.100195	0.602018	-0.336932	0.791723	0.273845	-0.164457	0.892264	0.485139
Q9Z2F5	Ctbp1	C-terminal-binding protein 1	-0.159325	0.643877	-0.159075	0.895599	0.3054	-0.298625	0.165971	-0.0197748	0.598956	-0.1393	0.907959	0.356876	-0.3184	0.801959	0.143261
D3ZFD0	Myo18a	Unconventional myosin-XVIIIa	0.19968	0.0581641	-0.232963	0.850886	0.3054	-0.116596	0.541932	0.0833137	0.402514	-0.316276	0.80314	0.109259	-0.0332825	0.977194	0.265305
P38983	Rpsa	40S ribosomal protein SA	0.114663	0.593259	-0.210712	0.864111	0.3054	-0.23831	0.133313	0.142261	0.542175	-0.352974	0.782969	0.18087	-0.0960487	0.935592	0.3054
P09456	Prkar1a	cAMP-dependent protein kinase type I-alpha regulatory subunit	0.273805	0.231877	-0.156467	0.897219	0.3054	0.250815	0.195364	-0.133477	0.28745	-0.0229905	0.98419	0.608571	0.117338	1.08473	0.587667
Q6IRE4	Tsg101	Tumor susceptibility gene 101 protein	-0.101335	0.565184	-0.566416	0.675292	0.305794	-0.302833	0.500045	-0.364918	0.635453	-0.201498	0.869647	0.312125	-0.667751	0.629487	0.473094
Q07984	Ssr4	Translocon-associated protein subunit delta	0.0719798	0.253074	-0.114265	0.923853	0.305794	-0.0158298	0.481681	-0.0264554	0.316638	-0.0878096	0.94095	0.0616393	-0.0422852	0.971116	0.594939
O35814	Stip1	Stress-induced-phosphoprotein 1	0.105512	0.499354	-0.182709	0.881047	0.306675	-0.184148	0.211355	0.106951	0.438645	-0.28966	0.818095	0.134778	-0.0771972	0.947897	0.466457
P0C0S7	H2az1	Histone H2A.Z	0.344623	0.290579	-0.425748	0.744453	0.306675	0.493859	0.103709	-0.574983	0.110524	0.149236	1.10898	0.439607	-0.0811243	0.945321	0.658825
P62074	Timm10	Mitochondrial import inner membrane translocase subunit Tim10	0.151068	0.286045	-0.0967722	0.935123	0.307959	0.0291709	0.669713	0.0251244	0.676343	-0.121897	0.918979	0.235146	0.0542953	1.03835	0.663292
P97633	Csnk1a1	Casein kinase I isoform alpha	0.0314386	0.220876	-0.268887	0.829959	0.308025	-0.321401	0.603748	0.0839521	0.552981	-0.352839	0.783042	0.25661	-0.237449	0.848244	0.612822
G3V6U9	Setd3	Actin-histidine N-methyltransferase	0.944933	0.234882	-0.489373	0.712335	0.309198	0.0865407	0.599727	0.36902	0.260304	-0.858392	0.551567	0.085775	0.45556	1.37132	0.500718
Q9NQR8	Ndufaf4	NADH dehydrogenase [ubiquinone] 1 alpha subcomplex assembly factor 4	0.067399	0.416152	-0.133815	0.911418	0.309382	0.0528598	0.362046	-0.119276	0.319555	-0.0145392	0.989973	0.535809	-0.0664158	0.955008	0.640944
P48032	Timp3	Metalloproteinase inhibitor 3	-0.222345	0.387192	-0.251529	0.840006	0.310801	0.229879	0.503613	-0.703753	0.0163895	0.452224	1.36815	0.188636	-0.473874	0.720028	0.0782747
P29147	Bdh1	D-beta-hydroxybutyrate dehydrogenase, mitochondrial	0.0734706	0.51599	0.153187	1.11202	0.310801	0.385205	0.0146979	-0.158548	0.475791	0.311734	1.2412	0.084459	0.226657	1.17012	0.143511
P04797	Gapdh	Glyceraldehyde-3-phosphate dehydrogenase	0.0910559	0.320876	-0.105228	0.929658	0.311799	0.0350724	0.539078	-0.0492444	0.147518	-0.0559835	0.961938	0.401289	-0.014172	0.990225	0.156969
Q66H50	Far1	Fatty acyl-CoA reductase 1	-1.49697	0.158449	0.826959	1.77394	0.311799	-1.23388	0.211854	0.563873	0.445282	0.263086	1.20004	0.590797	-0.670008	0.628503	0.328809
P63322	Rala	Ras-related protein Ral-A	0.43886	0.0858338	-0.166545	0.890974	0.312125	0.180981	0.456438	0.0913341	0.530253	-0.257879	0.836317	0.200641	0.272315	1.20774	0.287115
P13084	Npm1	Nucleophosmin	-0.112155	0.381391	-0.282154	0.822362	0.312125	-0.390926	0.684115	-0.00338354	0.591976	-0.27877	0.824293	0.453512	-0.394309	0.760854	0.559877
Q9JHL4	Dbnl	Drebrin-like protein	0.562374	0.17541	-0.248466	0.841791	0.31295	-0.591201	0.205251	0.905109	0.12453	-1.15357	0.44951	0.0241831	0.313908	1.24307	0.542175
Q6TUG0	Dnajb11	DnaJ homolog subfamily B member 11	0.371602	0.130354	-0.384879	0.765843	0.313019	-0.0178821	0.393148	0.00460524	0.143375	-0.389484	0.763402	0.0287405	-0.0132769	0.990839	0.420096
P62907	Rpl10a	60S ribosomal protein L10a	0.422649	0.468375	-0.520196	0.697277	0.313227	-0.673365	0.0748638	0.575817	0.299556	-1.09601	0.467807	0.0901181	-0.0975475	0.93462	0.468766
P50475	Aars1	Alanine--tRNA ligase, cytoplasmic	0.175401	0.465194	-0.233248	0.850717	0.313227	-0.389179	0.00479256	0.331332	0.0485957	-0.56458	0.676152	0.00506	-0.0578469	0.960697	0.511749
Q9WUH4	Fhl1	Four and a half LIM domains protein 1	-0.095617	0.31924	0.0931762	1.06672	0.313227	-0.452715	0.376959	0.450274	0.380911	-0.357097	0.780734	0.67235	-0.00244083	0.99831	0.665127
P85970	Arpc2	Actin-related protein 2/3 complex subunit 2	0.348136	0.207752	-0.339296	0.790427	0.313763	0.17869	0.189991	-0.169849	0.290581	-0.169446	0.889184	0.675237	0.0088407	1.00615	0.512063
B0BNE5	Esd	S-formylglutathione hydrolase	0.121262	0.546021	-0.181272	0.881925	0.314138	0.119966	0.542175	-0.179976	0.306675	-0.00129622	0.999102	0.684863	-0.0600104	0.959257	0.211363
P80254	Ddt	D-dopachrome decarboxylase	-0.0883109	0.663812	-0.375129	0.771036	0.314143	-0.370375	0.333464	-0.0930651	0.647021	-0.282064	0.822414	0.395343	-0.46344	0.725255	0.223101
P62752	Rpl23a	60S ribosomal protein L23a	0.350867	0.665127	-0.649039	0.637705	0.314369	-0.52892	0.15542	0.230748	0.403556	-0.879787	0.543448	0.187394	-0.298172	0.813282	0.28745
P35571	Gpd2	Glycerol-3-phosphate dehydrogenase, mitochondrial	-2.36077	0.503831	0.0172888	1.01206	0.314369	-2.57599	0.420851	0.232506	0.482861	-0.215218	0.861416	0.515134	-2.34348	0.197034	0.324409
P55063	Hspa1l	Heat shock 70 kDa protein 1-like	0.453772	0.294746	0.432599	1.34966	0.315557	-0.0666856	0.54097	0.953057	0.562709	-0.520458	0.697151	0.488727	0.886371	1.84852	0.668849
Q3T1J1	Eif5a	Eukaryotic translation initiation factor 5A-1	-0.144009	0.542175	-0.233758	0.850417	0.316405	-0.414706	0.00577578	0.0369389	0.256029	-0.270697	0.828919	0.0519164	-0.377768	0.769628	0.127719
Q5XI31	Pigs	GPI transamidase component PIG-S	-0.608292	0.369352	-0.00788675	0.994548	0.316489	-0.0608965	0.48732	-0.555282	0.556093	0.547395	1.46144	0.144269	-0.616178	0.652397	0.639804
Q6P6S5	Get1	Guided entry of tail-anchored proteins factor 1	-0.159372	0.338064	0.247042	1.18677	0.316541	-0.318271	0.0951116	0.40594	0.12166	-0.158899	0.895709	0.435203	0.0876695	1.06265	0.59364
Q6AXR4	Hexb	Beta-hexosaminidase subunit beta	0.360708	0.238816	-0.42098	0.746917	0.316623	-0.347821	0.379889	0.287549	0.309849	-0.708529	0.611944	0.0781212	-0.0602725	0.959083	0.620432
P02262;P0CC09	;H2ac18	Histone H2A type 1;Histone H2A type 2-A	0.601892	0.359791	-0.341773	0.789071	0.316638	0.265973	0.605256	-0.00585452	0.637803	-0.335919	0.79228	0.46082	0.260119	1.19758	0.632897
D4A6D7	Ttc19	Tetratricopeptide repeat protein 19, mitochondrial	0.207195	0.229789	-0.419805	0.747526	0.316638	-0.123989	0.61102	-0.0886215	0.664304	-0.331183	0.794884	0.34518	-0.21261	0.862974	0.640031
Q5U2Y3	Mpp7	MAGUK p55 subfamily member 7	0.224565	0.156663	-0.284904	0.820796	0.316638	0.160052	0.604307	-0.22039	0.598638	-0.0645135	0.956268	0.149524	-0.0603385	0.959039	0.64983
Q704E8	Abcb7	Iron-sulfur clusters transporter ABCB7, mitochondrial	-0.268527	0.437053	0.263284	1.20021	0.317139	0.00247563	0.183082	-0.00771771	0.234361	0.271002	1.20665	0.0281813	-0.00524208	0.996373	0.613239
Q6RUV5	Rac1	Ras-related C3 botulinum toxin substrate 1	-0.0218946	0.602417	-0.205672	0.867135	0.317614	-0.0236864	0.415304	-0.20388	0.364247	-0.00179174	0.998759	0.559588	-0.227567	0.854074	0.166918
Q5XIT9	Mccc2	Methylcrotonoyl-CoA carboxylase beta chain, mitochondrial	-0.075112	0.405741	0.0612555	1.04337	0.317614	0.091911	0.139956	-0.105767	0.0872753	0.167023	1.12274	0.00310737	-0.0138565	0.990441	0.665127
O08651	Phgdh	D-3-phosphoglycerate dehydrogenase	0.619195	0.44632	-0.0792419	0.946555	0.317754	0.474834	0.684274	0.0651195	0.231877	-0.144361	0.90478	0.499354	0.539954	1.45393	0.150499
Q5XI07	Lpp	Lipoma-preferred partner homolog	0.571649	0.0483043	-0.382022	0.767362	0.317903	-0.327719	0.304745	0.517347	0.0136117	-0.899368	0.536121	0.00556778	0.189628	1.14047	0.183978
Q5FVH2	Pld3	5'-3' exonuclease PLD3	0.122696	0.600027	-0.316982	0.802747	0.317953	0.151842	0.535847	-0.346128	0.244902	0.0291458	1.02041	0.639668	-0.194286	0.874005	0.408451
P05197	Eef2	Elongation factor 2	0.0533601	0.103047	-0.141098	0.906829	0.318527	-0.571103	2.64e-06	0.483365	5.06e-06	-0.624463	0.648661	2.9e-08	-0.087738	0.940997	0.47013
Q6AXN3	Tmed5	Transmembrane emp24 domain-containing protein 5	-0.0401777	0.629067	-0.402267	0.756668	0.318768	-0.382897	0.0575962	-0.0595477	0.535847	-0.34272	0.788553	0.123353	-0.442445	0.735886	0.232002
P15127	Insr	Insulin receptor	0.26783	0.155077	-0.301941	0.81116	0.319464	0.519659	0.379466	-0.55377	0.626727	0.251829	1.19072	0.453428	-0.0341109	0.976633	0.379466
Q5FVN0	Lpcat3	Lysophospholipid acyltransferase 5	-0.346295	0.142242	0.249053	1.18843	0.319555	-0.442345	0.00383207	0.345103	0.0106372	-0.0960499	0.935591	0.236673	-0.0972419	0.934818	0.382529
Q4FZU1	Coq4	Ubiquinone biosynthesis protein COQ4 homolog, mitochondrial	0.314938	0.0516578	-0.0566592	0.961488	0.319708	-0.0350359	0.356876	0.293315	0.236904	-0.349974	0.784598	0.035883	0.258279	1.19605	0.443513
Q7TQ82	Mrps10	28S ribosomal protein S10, mitochondrial	0.124591	0.666479	-0.0519594	0.964625	0.319718	-0.0923486	0.445882	0.16498	0.634399	-0.216939	0.860389	0.242282	0.0726312	1.05163	0.490094
Q3KRD8	Eif6	Eukaryotic translation initiation factor 6	0.26447	0.470491	-0.472546	0.720691	0.319803	-0.121174	0.502082	-0.0869024	0.590126	-0.385644	0.765437	0.372273	-0.208076	0.865691	0.363086
P04636	Mdh2	Malate dehydrogenase, mitochondrial	-0.0352926	0.243696	-0.0391698	0.973215	0.320464	0.17546	0.213773	-0.249923	0.0634077	0.210753	1.15729	0.00899003	-0.0744624	0.949696	0.540591
Q63563	Abcc9	ATP-binding cassette sub-family C member 9	0.367104	0.47947	-0.423519	0.745604	0.320876	0.300304	0.45788	-0.356719	0.326077	-0.0667997	0.954754	0.640031	-0.0564153	0.961651	0.608872
Q6P7B0	Wars1	Tryptophan--tRNA ligase, cytoplasmic	0.125649	0.319464	-0.244188	0.844291	0.320876	-0.61551	0.0687221	0.496971	0.119629	-0.741159	0.598259	0.023317	-0.118539	0.92112	0.669315
A0JPQ4	Trim72	Tripartite motif-containing protein 72	-0.120009	0.498689	0.0317998	1.02229	0.321107	-0.433697	0.000505898	0.345487	0.0270211	-0.313687	0.804583	0.00348628	-0.0882097	0.940689	0.470557
Q6P799	Sars1	Serine--tRNA ligase, cytoplasmic	-0.224285	0.35481	-0.0291596	0.979991	0.322205	-0.628724	0.112899	0.375279	0.147793	-0.404439	0.75553	0.0351663	-0.253445	0.838891	0.650155
O88656	Arpc1b	Actin-related protein 2/3 complex subunit 1B	-0.307243	0.380719	-0.240074	0.846702	0.322287	-0.46794	0.218678	-0.079376	0.582759	-0.160698	0.894592	0.457056	-0.547316	0.684292	0.159686
P62243	Rps8	40S ribosomal protein S8	-0.00165983	0.644529	0.0939608	1.0673	0.3223	-0.0196541	0.161123	0.111955	0.462451	-0.0179943	0.987605	0.174842	0.0923009	1.06607	0.320183
Q9ER24	Atxn10	Ataxin-10	-0.169903	0.665127	-0.0351911	0.975903	0.322405	-0.17282	0.143634	-0.0322745	0.636563	-0.00291659	0.99798	0.281245	-0.205094	0.867482	0.188636
Q1JU68	Eif3a	Eukaryotic translation initiation factor 3 subunit A	-0.00718218	0.62343	-0.0946933	0.936471	0.322837	-0.282326	0.0242736	0.180451	0.186342	-0.275144	0.826368	0.0320297	-0.101875	0.931821	0.364247
P24050	Rps5	40S ribosomal protein S5	-0.097749	0.61102	-0.301023	0.811677	0.322837	-0.202782	0.381775	-0.19599	0.660091	-0.105033	0.929784	0.322837	-0.398772	0.758504	0.379889
Q9JID2	Gna11	Guanine nucleotide-binding protein subunit alpha-11	0.136967	0.574085	-0.446024	0.734063	0.322837	0.0650058	0.645998	-0.374063	0.471599	-0.0719609	0.951344	0.51276	-0.309057	0.807169	0.446442
Q9R0L4	Cand2	Cullin-associated NEDD8-dissociated protein 2	0.0411818	0.0892999	-0.135371	0.910436	0.322837	-0.0760716	0.427847	-0.0181177	0.679122	-0.117253	0.921941	0.253737	-0.0941893	0.936798	0.471599
P47196	Akt1	RAC-alpha serine/threonine-protein kinase	-0.0919801	0.541498	0.108928	1.07843	0.322837	-0.32335	0.396981	0.340298	0.214232	-0.23137	0.851826	0.552602	0.0169478	1.01182	0.488449
P50878	Rpl4	60S ribosomal protein L4	-0.08183	0.393842	-0.219569	0.858822	0.324273	-0.234968	0.0811486	-0.0664302	0.187623	-0.153138	0.899292	0.0371653	-0.301399	0.811465	0.595275
Q6AYA5	Tmem106b	Transmembrane protein 106B	0.24577	0.396265	-0.432462	0.740996	0.324294	-0.119849	0.594939	-0.0668429	0.66006	-0.365619	0.776136	0.262202	-0.186692	0.878618	0.582938
Q99PD6	Tgfb1i1	Transforming growth factor beta-1-induced transcript 1 protein	0.0993687	0.623457	-0.457821	0.728085	0.326077	-0.687178	0.161123	0.328725	0.314369	-0.786547	0.57973	0.178494	-0.358453	0.780001	0.355637
P16086	Sptan1	Spectrin alpha chain, non-erythrocytic 1	0.134534	0.000117665	-0.0544506	0.962961	0.326316	-0.00769292	0.606693	0.0877759	0.00628094	-0.142226	0.90612	0.000155692	0.0800829	1.05708	0.0061933
P41542	Uso1	General vesicular transport factor p115	0.260484	0.368249	0.119676	1.08649	0.327726	-0.311497	0.0435923	0.691657	0.113565	-0.571981	0.672692	0.00731022	0.38016	1.30149	0.62573
O55096	Dpp3	Dipeptidyl peptidase 3	0.0879917	0.440929	-0.203592	0.868386	0.33045	-0.0345697	0.50749	-0.0810304	0.683082	-0.122561	0.918555	0.309016	-0.1156	0.922998	0.546959
O70196	Prep	Prolyl endopeptidase	0.298051	0.535521	-0.153208	0.899249	0.330796	0.0610829	0.426372	0.0837609	0.666053	-0.236968	0.848526	0.246483	0.144844	1.10561	0.490094
Q7TS56	Cbr4	3-oxoacyl-[acyl-carrier-protein] reductase	-0.43722	0.199605	0.308693	1.23858	0.332095	0.0567886	0.453512	-0.185316	0.367703	0.494008	1.40835	0.00545214	-0.128527	0.914765	0.615993
P19132	Fth1	Ferritin heavy chain	-0.0905163	0.589728	-0.280684	0.823201	0.332497	0.0204584	0.240462	-0.391659	0.0773059	0.110975	1.07996	0.210959	-0.3712	0.773139	0.163119
Q6MG08	Abcf1	ATP-binding cassette sub-family F member 1	-0.0536572	0.533864	0.203368	1.15138	0.332552	-0.102821	0.562078	0.252532	0.592271	-0.049164	0.966496	0.435562	0.149711	1.10935	0.437053
Q9Z0W7	Clic4	Chloride intracellular channel protein 4	-0.183404	0.633931	-0.0532546	0.96376	0.33326	-0.812867	1.88e-05	0.576208	0.00369475	-0.629462	0.646417	0.00125626	-0.236659	0.848709	0.322405
O35787	Kif1c	Kinesin-like protein KIF1C	0.301759	0.58278	-0.206092	0.866882	0.333464	-0.19308	0.635208	0.288747	0.541932	-0.494839	0.709641	0.538891	0.0956668	1.06856	0.425213
P35467	S100a1	Protein S100-A1	-0.314611	0.492027	-0.326734	0.79734	0.333976	-0.130728	0.55785	-0.510617	0.314143	0.183883	1.13594	0.640031	-0.641345	0.641115	0.229616
P13221	Got1	Aspartate aminotransferase, cytoplasmic	0.305558	0.130637	-0.163147	0.893075	0.335637	-0.354544	0.0770468	0.496955	0.0457999	-0.660102	0.632833	0.00369475	0.142411	1.10375	0.485139
Q8R560	Ankrd1	Ankyrin repeat domain-containing protein 1	0.391656	0.00310737	-0.195461	0.873294	0.336331	-0.0143881	0.562895	0.210584	0.0203633	-0.406044	0.75469	0.00886171	0.196196	1.14567	0.00414294
P0C1X8	Aak1	AP2-associated protein kinase 1	0.071561	0.207801	-0.302165	0.811034	0.33641	-0.327863	0.584771	0.0972587	0.497686	-0.399424	0.758161	0.215632	-0.230604	0.852278	0.579497
Q5XIH7	Phb2	Prohibitin-2	-0.138388	0.399545	-0.0429202	0.970688	0.33641	-0.00534972	0.180962	-0.175958	0.110655	0.133038	1.0966	0.552485	-0.181308	0.881903	0.649045
G3V7W1	Pdcd6	Programmed cell death protein 6	0.428275	0.334192	-0.530101	0.692506	0.3367	-0.304151	0.599826	0.202325	0.619493	-0.732426	0.601891	0.317754	-0.101826	0.931853	0.665127
Q6AYZ1	Tuba1c	Tubulin alpha-1C chain	-0.274331	0.641163	-0.65237	0.636234	0.336832	-1.34212	0.269181	0.415421	0.612943	-1.06779	0.477049	0.303258	-0.926701	0.52606	0.301845
P13471	Rps14	40S ribosomal protein S14	0.0490936	0.652209	-0.227426	0.854157	0.336832	-0.317005	0.173997	0.138672	0.4213	-0.366099	0.775878	0.148987	-0.178333	0.883724	0.377763
Q5M7W1	Txnip	Thioredoxin-interacting protein	0.107181	0.656258	0.265674	1.2022	0.337185	0.251205	0.656052	0.12165	0.582873	0.144024	1.10498	0.634399	0.372855	1.29491	0.458942
Q08415	Kyat1	Kynurenine--oxoglutarate transaminase 1	0.00850237	0.681503	-0.188979	0.877226	0.337851	-0.585816	0.15149	0.405339	0.336051	-0.594318	0.662357	0.0435476	-0.180477	0.882411	0.432316
O55012	Picalm	Phosphatidylinositol-binding clathrin assembly protein	0.126098	0.634433	-0.303631	0.810211	0.338064	-0.680719	0.211596	0.503187	0.533947	-0.806818	0.571641	0.224161	-0.177532	0.884214	0.338064
Q6IFU8	Krt17	Keratin, type I cytoskeletal 17	-0.122255	0.372273	0.574409	1.48907	0.338064	1.42633	0.622348	-0.974172	0.452892	1.54858	2.92529	0.147688	0.452154	1.36808	0.526113
Q9WVK7	Hadh	Hydroxyacyl-coenzyme A dehydrogenase, mitochondrial	-0.114555	0.225044	-0.100173	0.932921	0.340382	0.152955	0.116316	-0.367684	0.0286899	0.267511	1.20373	0.000331084	-0.214728	0.861708	0.571532
P62963	Pfn1	Profilin-1	-0.0903668	0.490925	-0.167626	0.890306	0.341807	-0.308752	0.0933503	0.0507594	0.538001	-0.218386	0.859527	0.159234	-0.257993	0.83625	0.204254
P47858	Pfkm	ATP-dependent 6-phosphofructokinase, muscle type	-0.223406	0.321056	0.0936897	1.0671	0.341807	-0.112959	0.458001	-0.0167564	0.512099	0.110446	1.07956	0.593835	-0.129716	0.914011	0.599727
Q03336	Rgn	Regucalcin	0.6239	0.665127	-0.410367	0.752432	0.342314	0.950338	0.116728	-0.736806	0.00762662	0.326438	1.25391	0.143375	0.213533	1.15952	0.357397
Q9Z1N4	Bpnt1	3'(2'),5'-bisphosphate nucleotidase 1	0.0997026	0.343279	-0.0724902	0.950995	0.342314	-0.118675	0.187062	0.145887	0.103086	-0.218377	0.859532	0.0211187	0.0272125	1.01904	0.66006
P61227	Rap2b	Ras-related protein Rap-2b	0.263593	0.240462	-0.233077	0.850818	0.343279	0.564488	0.0706931	-0.533972	0.110524	0.300895	1.23191	0.309016	0.0305165	1.02138	0.634399
Q9QYJ4	Abcb9	ABC-type oligopeptide transporter ABCB9	0.410096	0.0637288	0.313109	1.24238	0.343707	0.0856018	0.675709	0.637603	0.221973	-0.324494	0.798579	0.0801209	0.723205	1.65085	0.175006
Q9JM53	Aifm1	Apoptosis-inducing factor 1, mitochondrial	0.0511394	0.151674	-0.0885599	0.940461	0.343707	0.109542	0.0484968	-0.146962	0.142919	0.0584022	1.04131	0.50749	-0.0374205	0.974396	0.437053
Q7M6Z3	Smyd2	N-lysine methyltransferase SMYD2	-0.219088	0.599727	0.355804	1.2797	0.344355	-0.30982	0.465194	0.446536	0.225444	-0.0907323	0.939046	0.544008	0.136716	1.0994	0.517071
P25286	Atp6v0a1	V-type proton ATPase 116 kDa subunit a 1	0.251208	0.143634	-0.194944	0.873607	0.344452	-0.201168	0.438123	0.257432	0.379942	-0.452377	0.730838	0.0228247	0.056264	1.03977	0.594939
P21913	Sdhb	Succinate dehydrogenase [ubiquinone] iron-sulfur subunit, mitochondrial	-0.0595534	0.589586	0.0947038	1.06785	0.344737	0.0752568	0.395184	-0.0401064	0.0197101	0.13481	1.09795	0.188636	0.0351504	1.02466	0.307301
F1LX07	Slc25a12	Electrogenic aspartate/glutamate antiporter SLC25A12, mitochondrial	-0.0654025	0.658825	0.0535515	1.03782	0.34508	0.0827167	0.320876	-0.0945676	0.0212199	0.148119	1.10812	0.157296	-0.011851	0.991819	0.446784
Q6P9U3	Commd3	COMM domain-containing protein 3	0.59224	0.261495	-0.53828	0.688591	0.34508	0.182139	0.63799	-0.12818	0.530216	-0.4101	0.752571	0.223511	0.0539597	1.03811	0.589212
Q6PEB9	Ccdc127	Coiled-coil domain-containing protein 127	0.131652	0.664587	-0.361526	0.778341	0.345732	0.355854	0.595795	-0.585728	0.289729	0.224202	1.16813	0.589972	-0.229874	0.85271	0.469389
F1LU71	Auh	Methylglutaconyl-CoA hydratase, mitochondrial	0.0923426	0.320884	-0.0448797	0.969371	0.345906	0.151827	0.506454	-0.104364	0.546576	0.0594848	1.04209	0.492495	0.0474629	1.03345	0.646305
Q3T1J9	Mob1a	MOB kinase activator 1A	0.302127	0.350075	-0.199918	0.8706	0.346027	0.47723	0.508282	-0.37502	0.476254	0.175103	1.12904	0.542576	0.10221	1.07342	0.602412
P00564	Ckm	Creatine kinase M-type	-0.0318826	0.161868	0.0136271	1.00949	0.34735	0.000916246	0.0957928	-0.0191718	0.259469	0.0327989	1.02299	0.640031	-0.0182555	0.987426	0.501061
P47853	Bgn	Biglycan	-2.45925	0.0162212	0.360391	1.28377	0.347591	-2.15516	0.0344267	0.0563008	0.455894	0.30409	1.23464	0.619333	-2.09886	0.233442	0.0600606
O88900	Grb14	Growth factor receptor-bound protein 14	-0.053405	0.573819	0.154089	1.11272	0.347699	-0.022119	0.642298	0.122803	0.182794	0.031286	1.02192	0.490925	0.100684	1.07228	0.283876
P46413	Gss	Glutathione synthetase	0.281002	0.231006	-0.235764	0.849235	0.347699	-0.541842	0.533274	0.587079	0.411818	-0.822844	0.565327	0.175542	0.0452376	1.03185	0.580595
P01346	Igf2	Insulin-like growth factor II	-0.12305	0.649853	-0.489551	0.712247	0.348533	0.498804	0.469912	-1.11141	0.294172	0.621854	1.53885	0.434727	-0.612601	0.654016	0.3797
B2RZ78	Vps29	Vacuolar protein sorting-associated protein 29	0.07691	0.607957	-0.200237	0.870407	0.349173	-0.127104	0.343279	0.00377699	0.500572	-0.204014	0.868132	0.199584	-0.123327	0.918068	0.490094
O54975	Xpnpep1	Xaa-Pro aminopeptidase 1	-0.331524	0.457056	0.363643	1.28667	0.349173	-0.433537	0.0177892	0.465656	0.00578114	-0.102013	0.931732	0.283224	0.0321187	1.02251	0.577055
P49242	Rps3a	40S ribosomal protein S3a	0.0822516	0.226372	-0.189363	0.876993	0.349286	-0.195531	0.444076	0.0884202	0.345788	-0.277783	0.824858	0.059277	-0.107111	0.928445	0.599509
Q68A21	Purb	Transcriptional activator protein Pur-beta	0.0914443	0.364808	-0.369764	0.773909	0.349363	-0.0811526	0.608861	-0.197167	0.66037	-0.172597	0.887244	0.304467	-0.27832	0.824551	0.64565
P20171	Hras	GTPase HRas	0.280761	0.348098	0.45691	1.3726	0.349707	0.232973	0.48732	0.504699	0.35421	-0.0477881	0.967418	0.637627	0.737672	1.66748	0.248913
Q3MIE4	Vat1	Synaptic vesicle membrane protein VAT-1 homolog	-0.357755	0.134348	-0.283818	0.821415	0.350075	-1.08288	1.15e-05	0.441311	0.312125	-0.725128	0.604943	0.130354	-0.641573	0.641014	0.000765184
Q9Z1Y3	Cdh2	Cadherin-2	0.14309	0.0099049	-0.146593	0.903382	0.350075	0.282814	0.0935122	-0.286316	0.458399	0.139723	1.10169	0.665343	-0.00350226	0.997575	0.243696
Q09073	Slc25a5	ADP/ATP translocase 2	-0.0954555	0.0608821	0.0794376	1.05661	0.350116	0.0455177	0.3054	-0.0615355	0.612795	0.140973	1.10265	0.248913	-0.0160178	0.988959	0.243696
Q62812	Myh9	Myosin-9	-0.0229489	0.00297312	-0.439454	0.737414	0.351192	0.12969	0.00409208	-0.592093	0.195393	0.152639	1.1116	0.607316	-0.462403	0.725777	1.7e-05
Q4QQT4	Ppp2r1b	Serine/threonine-protein phosphatase 2A 65 kDa regulatory subunit A beta isoform	0.269453	0.515327	-0.261448	0.83425	0.351192	0.272802	0.684604	-0.264797	0.486986	0.0033491	1.00232	0.512642	0.00800546	1.00556	0.509798
Q08602	Rabggta	Geranylgeranyl transferase type-2 subunit alpha	-0.014564	0.663853	-0.115886	0.922816	0.35165	-0.23335	0.326222	0.102901	0.685743	-0.218786	0.859288	0.286168	-0.13045	0.913547	0.384457
P62634	Cnbp	CCHC-type zinc finger nucleic acid binding protein	0.454086	0.497127	-0.335762	0.792365	0.35165	-0.709591	0.0235651	0.827915	0.209438	-1.16368	0.446373	0.0592897	0.118324	1.08547	0.486986
P05426	Rpl7	60S ribosomal protein L7	0.14022	0.417046	-0.131318	0.912997	0.35165	-0.148151	0.00154607	0.157053	0.00453588	-0.288371	0.818826	0.000677578	0.00890167	1.00619	0.621532
Q5RJQ4	Sirt2	NAD-dependent protein deacetylase sirtuin-2	0.384727	0.391741	-0.416671	0.749151	0.35165	0.257067	0.544008	-0.28901	0.517516	-0.12766	0.915315	0.618342	-0.0319438	0.978102	0.663548
Q8CGU6	Ncstn	Nicastrin	0.225285	0.176568	-0.304132	0.809929	0.351905	-0.382163	0.335637	0.303316	0.435203	-0.607448	0.656357	0.0322527	-0.0788469	0.946814	0.654101
G3V9T7	Get3	ATPase Get3	0.0838197	0.636678	-0.0524883	0.964272	0.35492	0.0253098	0.379419	0.00602162	0.657484	-0.0585099	0.960255	0.381809	0.0313314	1.02195	0.3367
P35213	Ywhab	14-3-3 protein beta/alpha	0.00943682	0.499354	-0.134177	0.91119	0.355318	-0.107206	0.393196	-0.0175337	0.685299	-0.116643	0.922331	0.34508	-0.12474	0.917169	0.429561
Q62876	Syngr1	Synaptogyrin-1	0.021888	0.581429	0.197005	1.14632	0.355675	-0.133051	0.501575	0.351943	0.113492	-0.154939	0.898171	0.364698	0.218893	1.16384	0.26241
P24049	Rpl17	60S ribosomal protein L17	-0.265177	0.461816	-0.548521	0.68372	0.356105	-0.19523	0.507438	-0.618468	0.603748	0.0699463	1.04968	0.225444	-0.813698	0.568922	0.609703
Q5U301	Akap2	A-kinase anchor protein 2	-0.0713984	0.599509	-0.367883	0.774919	0.356876	-1.22898	0.000161895	0.789696	0.000362156	-1.15758	0.448264	0.00276074	-0.439281	0.737502	0.193964
P05065	Aldoa	Fructose-bisphosphate aldolase A	0.4944	0.0179317	-0.216487	0.860658	0.359523	-0.285958	0.411818	0.563871	0.00984591	-0.780358	0.582222	0.00350944	0.277913	1.21244	0.0692961
Q9QYU2	Tsfm	Elongation factor Ts, mitochondrial	-0.330449	0.255743	0.293554	1.22566	0.359523	-0.120756	0.6346	0.0838605	0.599727	0.209693	1.15644	0.268844	-0.0368955	0.97475	0.645998
P07687	Ephx1	Epoxide hydrolase 1	-0.616047	0.031641	0.385004	1.30586	0.359791	-0.196326	0.454423	-0.0347174	0.476309	0.419722	1.33767	0.197978	-0.231043	0.852019	0.159086
Q63083	Nucb1	Nucleobindin-1	0.166652	0.0221685	-0.14153	0.906557	0.359791	-0.243563	0.143375	0.268684	0.0283114	-0.410214	0.752512	8.29e-05	0.0251215	1.01757	0.329266
Q4FZT9	Psmd2	26S proteasome non-ATPase regulatory subunit 2	-0.0139148	0.536414	-0.155956	0.897538	0.359917	-0.280928	0.00419532	0.111057	0.283224	-0.267013	0.831039	0.0594442	-0.169871	0.888922	0.148987
Q6P9T8	Tubb4b	Tubulin beta-4B chain	0.215591	0.202145	-0.108804	0.927357	0.360067	-0.0768673	0.682942	0.183654	0.262195	-0.292458	0.81651	0.142597	0.106787	1.07683	0.392384
P52303	Ap1b1	AP-1 complex subunit beta-1	0.64355	0.207752	-0.70803	0.612155	0.360067	-0.553268	0.381171	0.488787	0.251017	-1.19682	0.436237	0.111621	-0.0644806	0.95629	0.516748
Q4FZU8	Ripor1	Rho family-interacting cell polarization regulator 1	0.495661	0.3223	-0.49818	0.708	0.360067	-0.225398	0.599509	0.222879	0.641975	-0.721059	0.606652	0.322405	-0.00251892	0.998256	0.6467
Q8VIJ5	Oga	Protein O-GlcNAcase	-0.277766	0.598909	-0.299809	0.81236	0.36117	-0.297175	0.461816	-0.280399	0.335027	-0.0194096	0.986636	0.615993	-0.577574	0.670089	0.147441
Q9Z1B2	Gstm5	Glutathione S-transferase Mu 5	-0.762991	0.645498	-0.282623	0.822095	0.36117	0.0501732	0.47266	-1.09579	0.398442	0.813164	1.75706	0.458942	-1.04561	0.484439	0.314369
P81795	Eif2s3	Eukaryotic translation initiation factor 2 subunit 3, X-linked	0.182733	0.525877	-0.417951	0.748487	0.36117	-0.419862	0.151223	0.184644	0.412629	-0.602596	0.658568	0.139946	-0.235218	0.849557	0.484822
Q6URK4	Hnrnpa3	Heterogeneous nuclear ribonucleoprotein A3	0.117074	0.307139	-0.298819	0.812917	0.36117	-0.157635	0.463352	-0.0241102	0.500572	-0.274709	0.826617	0.50749	-0.181745	0.881636	0.652865
Q6B345	S100a11	Protein S100-A11	-0.323548	0.637803	-0.515658	0.699474	0.36134	-0.8647	0.278677	0.0254937	0.663812	-0.541152	0.687222	0.329011	-0.839207	0.558951	0.308216
P41740	Npr3	Atrial natriuretic peptide receptor 3	2.08763	0.22902	-0.994605	0.501873	0.36147	1.53553	0.269175	-0.442506	0.480127	-0.5521	0.682027	0.500239	1.09302	2.1332	0.22823
P62193	Psmc1	26S proteasome regulatory subunit 4	-0.0802146	0.560747	-0.226773	0.854544	0.36147	-0.239526	0.524662	-0.0674621	0.636704	-0.159311	0.895452	0.425213	-0.306988	0.808328	0.429327
Q63525	Nudc	Nuclear migration protein nudC	0.404599	0.45787	-0.29665	0.81414	0.36147	-0.222444	0.28745	0.330393	0.511543	-0.627044	0.647502	0.23335	0.107949	1.0777	0.526839
P23593	Apod	Apolipoprotein D	-0.322445	0.357968	0.275881	1.21073	0.36147	-0.234339	0.476309	0.187774	0.50749	0.0881066	1.06297	0.594939	-0.0465645	0.968239	0.629257
Q9JKW1	Timm22	Mitochondrial import inner membrane translocase subunit Tim22	-0.113612	0.471982	0.0738027	1.05249	0.363086	-7.74e-05	0.461379	-0.0397318	0.362165	0.113535	1.08188	0.616974	-0.0398092	0.972784	0.560577
Q5U316	Rab35	Ras-related protein Rab-35	-0.125169	0.545768	-0.0233698	0.983932	0.363668	-0.0715654	0.563895	-0.076973	0.43687	0.0536032	1.03785	0.675812	-0.148538	0.902164	0.322205
P62961	Ybx1	Y-box-binding protein 1	0.437092	0.458822	-0.553404	0.681411	0.363923	-0.680833	0.375914	0.564522	0.304796	-1.11793	0.460756	0.458942	-0.116311	0.922544	0.601182
Q7TP98	Ilf2	Interleukin enhancer-binding factor 2	0.238031	0.459092	-0.375921	0.770613	0.364073	-0.486252	0.496917	0.348361	0.677941	-0.724283	0.605298	0.341807	-0.13789	0.908847	0.524662
Q5U1Z0	Rab3gap2	Rab3 GTPase-activating protein non-catalytic subunit	0.170573	0.383366	0.0324425	1.02274	0.364073	-0.0677095	0.525873	0.270725	0.583999	-0.238282	0.847754	0.260297	0.203015	1.1511	0.654359
O35783	Calu	Calumenin	0.111194	0.199584	0.162603	1.1193	0.36416	-0.499425	0.027635	0.773222	0.00125928	-0.610619	0.654915	4.06e-05	0.273797	1.20899	0.102158
P36970	Gpx4	Phospholipid hydroperoxide glutathione peroxidase	-0.197241	0.214525	0.0256223	1.01792	0.364461	-0.0174322	0.669041	-0.154186	0.477688	0.179808	1.13273	0.216553	-0.171618	0.887846	0.463504
D3ZBN0	H1-5	Histone H1.5	0.406858	0.328775	-0.497671	0.708249	0.364698	-0.119214	0.44177	0.0284011	0.533274	-0.526072	0.694443	0.233475	-0.0908125	0.938994	0.663812
P63159	Hmgb1	High mobility group protein B1	0.552528	0.151885	-0.307589	0.807991	0.364808	0.227125	0.631963	0.0178133	0.461379	-0.325402	0.798076	0.226434	0.244939	1.18504	0.351443
B5DFC9	Nid2	Nidogen-2	0.0397749	0.360917	-0.169164	0.889358	0.364875	0.148726	0.185711	-0.278115	0.193597	0.108951	1.07844	0.56058	-0.129389	0.914219	0.684645
P0C2X9	Aldh4a1	Delta-1-pyrroline-5-carboxylate dehydrogenase, mitochondrial	-0.396781	0.510217	0.34107	1.2667	0.365821	0.097529	0.221191	-0.15324	0.370219	0.49431	1.40865	0.0872753	-0.0557112	0.96212	0.561601
P30839	Aldh3a2	Aldehyde dehydrogenase family 3 member A2	0.113282	0.68021	-0.192149	0.875301	0.365867	0.131239	0.485139	-0.210106	0.0942353	0.0179567	1.01252	0.483035	-0.0788669	0.946801	0.345926
Q6DGG9	Camlg	Guided entry of tail-anchored proteins factor CAMLG	0.224517	0.571004	-0.825143	0.564426	0.36617	-0.269234	0.561097	-0.331391	0.634949	-0.493751	0.710176	0.488492	-0.600626	0.659468	0.431676
Q920F5	Mlycd	Malonyl-CoA decarboxylase, mitochondrial	-0.37543	0.33874	0.170769	1.12566	0.36617	-0.0859953	0.461379	-0.118666	0.500572	0.289435	1.22216	0.489823	-0.204661	0.867742	0.663812
P45479	Ppt1	Palmitoyl-protein thioesterase 1	0.289651	0.583812	-0.445446	0.734357	0.367464	0.13463	0.61184	-0.290425	0.399634	-0.155021	0.898119	0.662831	-0.155794	0.897638	0.490925
Q9JI92	Sdcbp	Syntenin-1	0.369015	0.15149	-0.240466	0.846472	0.368857	0.392399	0.0752405	-0.26385	0.379419	0.0233831	1.01634	0.596647	0.128549	1.09319	0.35975
P70619	Gsr	Glutathione reductase (Fragment)	0.213491	0.490925	-0.275748	0.826022	0.368857	0.021695	0.678717	-0.0839523	0.546245	-0.191796	0.875515	0.502801	-0.0622573	0.957764	0.511561
P09527	Rab7a	Ras-related protein Rab-7a	-0.129481	0.432972	-0.0324028	0.97779	0.368991	-0.11957	0.365473	-0.042314	0.362745	0.00991125	1.00689	0.656894	-0.161884	0.893857	0.13418
P70618	Mapk14	Mitogen-activated protein kinase 14	-0.130341	0.620337	-0.448888	0.732607	0.368991	-0.441432	0.405522	-0.137797	0.547319	-0.311092	0.806032	0.531748	-0.579229	0.669321	0.216553
P27615	Scarb2	Lysosome membrane protein 2	-0.00924555	0.59336	-0.128881	0.91454	0.369014	-0.335044	0.132194	0.196918	0.559566	-0.325799	0.797856	0.173472	-0.138127	0.908698	0.297709
P70645	Blmh	Bleomycin hydrolase	0.562363	0.336608	-0.38818	0.764093	0.369481	0.466635	0.192612	-0.292452	0.213583	-0.0957275	0.9358	0.415874	0.174183	1.12833	0.675237
Q5XIE1	Them6	Protein THEM6	-0.318507	0.314369	0.193848	1.14381	0.369516	-0.419518	0.0854077	0.294859	0.0749498	-0.101011	0.932379	0.229789	-0.124659	0.917221	0.570082
P27605	Hprt1	Hypoxanthine-guanine phosphoribosyltransferase	-0.0500246	0.462523	-0.0764744	0.948372	0.369516	-0.13709	0.559877	0.0105906	0.684557	-0.087065	0.941436	0.34009	-0.126499	0.916052	0.576884
P53534	Pygb	Glycogen phosphorylase, brain form (Fragment)	-0.0540909	0.48107	0.19799	1.1471	0.369516	0.0806826	0.501061	0.0632167	0.392093	0.134773	1.09792	0.67056	0.143899	1.10489	0.598537
P12007	Ivd	Isovaleryl-CoA dehydrogenase, mitochondrial	-0.166176	0.189441	0.235347	1.17719	0.370128	0.111291	0.433653	-0.0421198	0.293852	0.277467	1.21206	0.0222451	0.0691712	1.04911	0.566635
Q4QRB4	Tubb3	Tubulin beta-3 chain	-0.200277	0.497928	0.254391	1.19283	0.370317	-0.268282	0.0969296	0.322396	0.571116	-0.068005	0.953956	0.285194	0.0541138	1.03822	0.145009
P18418	Calr	Calreticulin	0.241046	0.123353	-0.230233	0.852497	0.370807	-0.214395	0.665869	0.225208	0.542607	-0.45544	0.729288	0.249207	0.0108129	1.00752	0.465344
Q641Y2	Ndufs2	NADH dehydrogenase [ubiquinone] iron-sulfur protein 2, mitochondrial	-0.483783	0.215632	0.259749	1.19727	0.371442	-0.280713	0.644529	0.0566787	0.500572	0.20307	1.15115	0.147325	-0.224035	0.856168	0.49583
Q9QUL6	Nsf	Vesicle-fusing ATPase	0.0783795	0.655928	-0.084643	0.943018	0.371651	-0.452713	0.345489	0.446449	0.600512	-0.531092	0.692031	0.310073	-0.00626352	0.995668	0.417458
P35171	Cox7a2	Cytochrome c oxidase subunit 7A2, mitochondrial	-0.148128	0.426372	0.13961	1.10161	0.372166	-0.101479	0.346836	0.0929617	0.475666	0.0466487	1.03286	0.599826	-0.00851775	0.994113	0.186905
P13832	Rlc-a	Myosin regulatory light chain RLC-A	0.796908	0.285386	-0.526051	0.694453	0.372273	-0.174706	0.406369	0.445562	0.269815	-0.971614	0.509935	0.226263	0.270856	1.20652	0.484525
P62859	Rps28	40S ribosomal protein S28	0.215173	0.324409	-0.0656751	0.955498	0.372273	-0.0517254	0.520286	0.201223	0.431555	-0.266898	0.831104	0.226372	0.149498	1.10918	0.640464
P09034	Ass1	Argininosuccinate synthase	1.52649	0.311772	-1.43973	0.368637	0.373929	0.511335	0.31675	-0.424573	0.502223	-1.01515	0.494775	0.452763	0.0867621	1.06198	0.524662
P62845	Rps15	40S ribosomal protein S15	-0.247464	0.561864	-0.34295	0.788427	0.375258	-0.456942	0.579427	-0.133472	0.640586	-0.209478	0.86485	0.459092	-0.590415	0.664152	0.50749
Q9Z1A6	Hdlbp	Vigilin	0.233139	0.230026	-0.27696	0.825329	0.375258	-0.216018	0.628697	0.172198	0.44177	-0.449157	0.732471	0.198137	-0.0438205	0.970083	0.510093
Q6DGG1	Abhd14b	Putative protein-lysine deacylase ABHD14B	-0.0974505	0.598016	-0.0349678	0.976054	0.376042	0.041772	0.600805	-0.17419	0.181098	0.139222	1.10131	0.429327	-0.132418	0.912301	0.36117
Q5XIG0	Nudt9	ADP-ribose pyrophosphatase, mitochondrial	0.260317	0.261955	-0.195181	0.873463	0.376042	0.0257043	0.293067	0.0394314	0.459092	-0.234613	0.849913	0.582431	0.0651357	1.04618	0.470472
O70257	Stx7	Syntaxin-7	-0.0254733	0.629257	-0.264072	0.832734	0.376069	-0.164893	0.629034	-0.124652	0.63534	-0.13942	0.907884	0.524662	-0.289545	0.81816	0.566187
Q5U2Q7	Etf1	Eukaryotic peptide chain release factor subunit 1	0.14203	0.579253	-0.240406	0.846507	0.376257	-0.291879	0.116747	0.193504	0.36147	-0.433909	0.740253	0.0878348	-0.0983755	0.934084	0.479687
P10719	Atp5f1b	ATP synthase subunit beta, mitochondrial	-0.00236543	0.573819	-0.0823861	0.944494	0.376959	0.157991	0.515947	-0.242743	0.0287221	0.160357	1.11756	0.31982	-0.0847515	0.942947	0.269815
F1LNJ2	Snrnp200	U5 small nuclear ribonucleoprotein 200 kDa helicase	0.0971556	0.490094	-0.0669487	0.954655	0.376959	0.0130006	0.549127	0.0172063	0.678464	-0.0841549	0.943337	0.376069	0.0302069	1.02116	0.546541
Q4KLL4	Tm9sf4	Transmembrane 9 superfamily member 4	-0.487113	0.524662	-0.17859	0.883566	0.377097	-0.544924	0.35165	-0.120779	0.572412	-0.0578107	0.960721	0.414239	-0.665703	0.630381	0.207043
O35878	Hspb2	Heat shock protein beta-2	-0.119151	0.656134	0.0705427	1.05011	0.377763	-0.431962	0.0363324	0.383353	0.00801455	-0.312811	0.805072	0.115835	-0.0486084	0.966869	0.37199
D4AAT7	Naxd	ATP-dependent (S)-NAD(P)H-hydrate dehydratase	-0.0578192	0.663334	-0.174752	0.88592	0.377763	-0.0932803	0.64983	-0.139291	0.418916	-0.0354611	0.97572	0.665805	-0.232571	0.851117	0.401289
Q91Y78	Uchl3	Ubiquitin carboxyl-terminal hydrolase isozyme L3	-0.0724856	0.473094	0.0937577	1.06715	0.377763	-0.425361	0.393631	0.446633	0.319464	-0.352875	0.783022	0.621245	0.0212721	1.01485	0.572412
Q4G064	Coq5	2-methoxy-6-polyprenyl-1,4-benzoquinol methylase, mitochondrial	-0.279267	0.233114	0.155833	1.11406	0.378752	-0.148046	0.671007	0.0246129	0.56058	0.13122	1.09522	0.178995	-0.123434	0.918	0.562895
Q7TSA0	Rhot2	Mitochondrial Rho GTPase 2	0.076149	0.357866	0.161054	1.1181	0.37901	-0.0749614	0.533947	0.312164	0.547319	-0.15111	0.900557	0.519898	0.237203	1.17871	0.682027
P0DP29;P0DP30;P0DP31	Calm1;Calm2;Calm3	Calmodulin-1;Calmodulin-2;Calmodulin-3	0.562936	0.217041	-0.382299	0.767214	0.379511	-0.140645	0.332497	0.321282	0.2519	-0.703581	0.614046	0.112831	0.180637	1.13338	0.490094
Q63413	Ddx39b	Spliceosome RNA helicase Ddx39b	0.50074	0.236216	-0.291164	0.817242	0.379595	-0.0622719	0.461859	0.271847	0.403098	-0.563011	0.676888	0.0458063	0.209575	1.15635	0.612518
O08623	Sqstm1	Sequestosome-1	-0.176314	0.0864457	-0.00163296	0.998869	0.379942	-0.132731	0.32965	-0.0452154	0.072333	0.0435824	1.03067	0.332497	-0.177947	0.88396	0.0104043
Q99P75	Rab9a	Ras-related protein Rab-9A	-0.265659	0.438645	0.189803	1.14061	0.379942	-0.246333	0.681442	0.170477	0.672925	0.0193257	1.01349	0.557593	-0.0758563	0.948779	0.671721
Q5I0K5	Abhd10	Palmitoyl-protein thioesterase ABHD10, mitochondrial	-0.542213	0.127719	0.382479	1.30358	0.380589	0.207226	0.68468	-0.36696	0.261955	0.749439	1.68114	0.0629143	-0.159734	0.89519	0.343707
Q498C8	Rer1	Protein RER1	-0.0121043	0.471601	-0.0987469	0.933844	0.380719	-0.103454	0.666805	-0.00739697	0.629163	-0.0913499	0.938644	0.489866	-0.110851	0.926042	0.653318
P09606	Glul	Glutamine synthetase	0.0138146	0.639369	0.316646	1.24543	0.381243	-0.30462	0.0553998	0.635081	0.0329178	-0.318435	0.801939	0.0281469	0.330461	1.25742	0.347082
Q4KM98	Mff	Mitochondrial fission factor	0.204102	0.435	-0.125141	0.916914	0.381243	0.124073	0.594298	-0.0451125	0.67307	-0.0800287	0.946039	0.367623	0.0789606	1.05626	0.61102
Q505J8	Farsa	Phenylalanine--tRNA ligase alpha subunit	-0.233308	0.615837	-0.0711521	0.951878	0.38164	-0.233044	0.453512	-0.071416	0.663812	0.00026387	1.00018	0.434356	-0.30446	0.809745	0.365483
Q6IFV1	Krt14	Keratin, type I cytoskeletal 14	-2.58396	0.507438	-2.09827	0.233538	0.381775	-2.61352	0.431766	-2.06871	0.00506	-0.029563	0.979717	0.67511	-4.68223	0.0389502	0.482861
P0C089	Ptpmt1	Phosphatidylglycerophosphatase and protein-tyrosine phosphatase 1	-0.167905	0.150499	0.36244	1.2856	0.383605	0.189731	0.575376	0.00480334	0.469768	0.357636	1.28132	0.100206	0.194535	1.14436	0.572655
P15429	Eno3	Beta-enolase	0.427109	0.445882	-0.466219	0.723859	0.383605	0.353076	0.406808	-0.392186	0.363923	-0.0740327	0.949979	0.621734	-0.0391102	0.973255	0.624821
P24051	Rps27l	40S ribosomal protein S27-like	1.17467	0.417643	-0.567004	0.675017	0.383605	1.01792	0.415304	-0.410251	0.380911	-0.156753	0.897041	0.683428	0.607669	1.52379	0.641163
P52631	Stat3	Signal transducer and activator of transcription 3	0.455918	0.397221	-0.116006	0.922738	0.383605	0.146404	0.3997	0.193508	0.421042	-0.309515	0.806913	0.158973	0.339912	1.26568	0.672925
P14604	Echs1	Enoyl-CoA hydratase, mitochondrial	-0.0967301	0.205251	0.16223	1.11902	0.383879	0.14153	0.559181	-0.07603	0.175006	0.23826	1.17957	0.0153241	0.0655003	1.04645	0.456438
Q63692	Cdc37	Hsp90 co-chaperone Cdc37	-0.197748	0.645579	-0.270462	0.829054	0.38428	-0.539245	0.168321	0.071035	0.574183	-0.341497	0.789222	0.291775	-0.46821	0.722861	0.300978
P62815	Atp6v1b2	V-type proton ATPase subunit B, brain isoform	-0.127642	0.479192	-0.0261048	0.982068	0.38558	-0.189104	0.179492	0.0353576	0.311772	-0.0614624	0.958292	0.111621	-0.153747	0.898913	0.585927
P26284	Pdha1	Pyruvate dehydrogenase E1 component subunit alpha, somatic form, mitochondrial	-0.27915	0.491899	0.21573	1.16129	0.385864	-0.0806472	0.0854077	0.017227	0.147847	0.198503	1.14751	0.0271156	-0.0634202	0.956993	0.598956
Q6AXV4	Samm50	Sorting and assembly machinery component 50 homolog	-0.319826	0.189193	0.332323	1.25904	0.385965	-0.12995	0.536381	0.142447	0.0251895	0.189876	1.14067	0.188636	0.0124975	1.0087	0.0510657
Q5M7V7	Fastkd2	FAST kinase domain-containing protein 2, mitochondrial	-0.661041	0.0873283	0.400684	1.32013	0.385965	-0.238818	0.411048	-0.021539	0.641163	0.422223	1.33999	0.207801	-0.260357	0.834881	0.409371
Q5FWT5	Qrsl1	Glutamyl-tRNA(Gln) amidotransferase subunit A, mitochondrial	-0.0670596	0.436271	0.0901418	1.06447	0.385965	-0.0022796	0.577691	0.0253618	0.669713	0.06478	1.04593	0.357397	0.0230822	1.01613	0.576337
P54319	Plaa	Phospholipase A-2-activating protein	-0.127366	0.602018	-0.176266	0.884991	0.386615	-0.47083	0.654326	0.167198	0.616178	-0.343464	0.788147	0.607309	-0.303632	0.81021	0.444849
Q9WTT7	Bzw2	eIF5-mimic protein 1	0.0637243	0.620432	-0.00183911	0.998726	0.386745	0.00274504	0.611703	0.0591402	0.373422	-0.0609793	0.958613	0.682256	0.0618852	1.04383	0.439663
P08050	Gja1	Gap junction alpha-1 protein	-0.451035	0.0379237	-0.410442	0.752393	0.388802	-0.154619	0.36147	-0.706858	0.501812	0.296416	1.22809	0.252767	-0.861477	0.550389	0.148422
P19139	Csnk2a1	Casein kinase II subunit alpha	0.277674	0.240603	-0.289293	0.818303	0.389725	-0.341309	0.5188	0.329691	0.345798	-0.618984	0.65113	0.159195	-0.0116186	0.991979	0.5188
Q63707	Dhodh	Dihydroorotate dehydrogenase (quinone), mitochondrial	-0.0299157	0.561902	-0.281973	0.822465	0.391204	-0.0256905	0.666479	-0.286198	0.324747	0.00422524	1.00293	0.599727	-0.311889	0.805586	0.257878
P28073	Psmb6	Proteasome subunit beta type-6	0.0373239	0.672925	-0.348535	0.785381	0.391741	-0.282102	0.273323	-0.0291095	0.639104	-0.319426	0.801389	0.434686	-0.311211	0.805965	0.231289
P38656	Ssb	Lupus La protein homolog	-0.182678	0.438754	-0.147671	0.902707	0.391741	-0.517105	0.608872	0.186756	0.611517	-0.334427	0.793099	0.322837	-0.330349	0.795344	0.665691
P29410	Ak2	Adenylate kinase 2, mitochondrial	0.138214	0.584509	-0.177574	0.884189	0.392287	0.109081	0.161702	-0.148441	0.0410505	-0.0291325	0.980009	0.162096	-0.0393598	0.973087	0.60295
B4F795	Slc44a2	Choline transporter-like protein 2	0.260332	0.0781212	-0.251138	0.840233	0.394777	0.249096	0.213583	-0.239903	0.51599	-0.0112357	0.992242	0.607309	0.00919394	1.00639	0.440128
Q9HB97	Parva	Alpha-parvin	0.0245487	0.587667	-0.459613	0.727181	0.395184	-0.758672	0.602063	0.323608	0.599727	-0.78322	0.581068	0.523742	-0.435064	0.739661	0.457236
O88941	Mogs	Mannosyl-oligosaccharide glucosidase	-0.371475	0.322405	1.18183	2.26865	0.395184	1.59861	0.624419	-0.78825	0.604993	1.97008	3.9179	0.465194	0.810357	1.75365	0.651282
Q99ML5	Pcyox1	Prenylcysteine oxidase 1	0.291828	0.3054	-0.210539	0.864214	0.395514	0.186452	0.592258	-0.105163	0.677847	-0.105376	0.929562	0.398477	0.0812892	1.05796	0.601828
P62994	Grb2	Growth factor receptor-bound protein 2	0.0673971	0.575719	-0.191873	0.875468	0.396018	-0.0803338	0.522179	-0.0441421	0.573144	-0.147731	0.902669	0.472511	-0.124476	0.917337	0.420136
P19234	Ndufv2	NADH dehydrogenase [ubiquinone] flavoprotein 2, mitochondrial	0.0600081	0.393714	0.175282	1.12919	0.396081	0.131696	0.520286	0.103595	0.502415	0.0716874	1.05095	0.558138	0.23529	1.17714	0.645998
Q5XIE8	Itm2b	Integral membrane protein 2B	-0.683797	0.438838	0.298928	1.23023	0.398442	-0.286207	0.624419	-0.0986616	0.595275	0.39759	1.31731	0.34456	-0.384868	0.765849	0.677941
Q63570	Psmc4	26S proteasome regulatory subunit 6B	-0.105249	0.527133	-0.238081	0.847872	0.399545	-0.341219	0.29654	-0.00211199	0.642227	-0.235969	0.849114	0.440929	-0.343331	0.78822	0.267598
P35815	Ppm1b	Protein phosphatase 1B	0.021798	0.578533	-0.266723	0.831206	0.399545	-0.300533	0.533947	0.0556079	0.649972	-0.322331	0.799777	0.438146	-0.244925	0.84386	0.485139
O08629	Trim28	Transcription intermediary factor 1-beta	-0.353294	0.364555	-0.223362	0.856567	0.399612	-0.421512	0.282873	-0.155143	0.540658	-0.0682189	0.953815	0.60276	-0.576655	0.670517	0.0968091
P84092	Ap2m1	AP-2 complex subunit mu	-0.152102	0.57683	-0.299276	0.81266	0.399922	-0.122213	0.661921	-0.329166	0.525281	0.0298894	1.02093	0.535847	-0.451379	0.731344	0.519418
P82995	Hsp90aa1	Heat shock protein HSP 90-alpha	0.06214	0.532385	-0.249892	0.840959	0.400677	-0.131271	0.0210359	-0.0564806	0.0984796	-0.193411	0.874536	0.0219622	-0.187752	0.877973	0.542638
Q68FS4	Lap3	Cytosol aminopeptidase	-0.0188947	0.52806	0.00708726	1.00492	0.401289	0.0154695	0.23267	-0.0272769	0.0154259	0.0343642	1.02411	0.118447	-0.0118074	0.991849	0.209052
Q9EQX9	Ube2n	Ubiquitin-conjugating enzyme E2 N	0.0267708	0.641163	-0.249756	0.841038	0.403098	-0.511296	0.0878348	0.288311	0.533947	-0.538067	0.688693	0.241136	-0.222986	0.856791	0.258904
Q80W96	Isca1	Iron-sulfur cluster assembly 1 homolog, mitochondrial	0.326366	0.371651	-0.258073	0.836204	0.403524	0.241166	0.309926	-0.172873	0.322837	-0.0852002	0.942654	0.608571	0.0682929	1.04848	0.615993
Q5XIE3	Mrpl11	39S ribosomal protein L11, mitochondrial	0.152014	0.227303	0.148867	1.1087	0.405615	-0.228559	0.572655	0.52944	0.021454	-0.380573	0.768133	0.0854077	0.300881	1.2319	0.0790161
P63174	Rpl38	60S ribosomal protein L38	0.424132	0.371003	-0.978313	0.507573	0.40569	-0.606222	0.634495	0.0520415	0.684334	-1.03035	0.48959	0.395705	-0.554181	0.681044	0.635208
Q6P4Z9	Cops8	COP9 signalosome complex subunit 8	0.110881	0.579497	-0.367537	0.775105	0.405741	0.017433	0.603938	-0.274089	0.427847	-0.0934478	0.93728	0.662612	-0.256656	0.837026	0.466457
P52555	Erp29	Endoplasmic reticulum resident protein 29	-0.0922902	0.545347	0.0539917	1.03813	0.405741	-0.323633	0.124786	0.285335	0.104114	-0.231343	0.851841	0.182665	-0.0382985	0.973803	0.534913
Q5XII9	Mtfr1l	Mitochondrial fission regulator 1-like	0.00629779	0.250639	-0.131463	0.912905	0.406369	0.0859257	0.679578	-0.211091	0.682041	0.0796279	1.05675	0.353398	-0.125166	0.916899	0.686
Q99N27	Snx1	Sorting nexin-1	0.110383	0.471141	-0.337995	0.79114	0.406808	0.0539111	0.35975	-0.281524	0.336832	-0.0564716	0.961613	0.676244	-0.227613	0.854047	0.549224
Q66HA8	Hsph1	Heat shock protein 105 kDa	-0.102119	0.508371	-0.264138	0.832696	0.407779	0.349751	0.469618	-0.716009	0.609703	0.451871	1.36781	0.322906	-0.366257	0.775793	0.570082
Q62920	Pdlim5	PDZ and LIM domain protein 5	0.0561654	0.574085	-0.0226656	0.984412	0.407886	-0.0120141	0.107263	0.0455139	0.169617	-0.0681795	0.953841	0.143634	0.0334998	1.02349	0.48732
Q6PEC4	Skp1	S-phase kinase-associated protein 1	0.299572	0.44177	-0.451336	0.731365	0.408355	-0.340417	0.274035	0.188653	0.517702	-0.639988	0.641718	0.211355	-0.151764	0.900149	0.581995
Q9QUR2	Dctn4	Dynactin subunit 4	-0.209522	0.506242	0.34636	1.27135	0.409415	-0.113474	0.570333	0.250312	0.493781	0.096048	1.06884	0.66611	0.136838	1.09949	0.607309
Q99MI7	Uba3	NEDD8-activating enzyme E1 catalytic subunit	0.214273	0.682355	-0.605764	0.657123	0.410604	-0.0802365	0.559555	-0.311255	0.504777	-0.29451	0.815349	0.577905	-0.391491	0.762341	0.364073
Q6PCU8	Ndufv3	NADH dehydrogenase [ubiquinone] flavoprotein 3, mitochondrial	0.759878	0.00728372	0.0731329	1.052	0.413611	0.432402	0.235146	0.400609	0.0449103	-0.327476	0.796929	0.0950024	0.833011	1.7814	0.00582944
Q4KMA2	Rad23b	UV excision repair protein RAD23 homolog B	0.159701	0.60744	-0.383013	0.766835	0.414532	-0.493838	0.44117	0.270526	0.686016	-0.653538	0.635719	0.431555	-0.223312	0.856597	0.412415
Q5XID1	Ciapin1	Anamorsin	0.597317	0.426107	-0.226878	0.854482	0.414532	0.19515	0.244582	0.175289	0.377658	-0.402167	0.756721	0.103697	0.370439	1.29275	0.65168
Q6PDV7	Rpl10	60S ribosomal protein L10	-0.0352061	0.386745	-0.120591	0.919811	0.414897	-0.176585	0.605273	0.0207881	0.299726	-0.141379	0.906652	0.51948	-0.155797	0.897636	0.191403
B3GNI6	Septin11	Septin-11	-0.057459	0.541264	-0.298434	0.813135	0.415544	-0.262115	0.373543	-0.0937778	0.55785	-0.204656	0.867746	0.537135	-0.355893	0.781386	0.277
Q9JMJ4	Prpf19	Pre-mRNA-processing factor 19	0.00431498	0.58278	-0.150899	0.900689	0.415874	-0.275401	0.2878	0.128817	0.666479	-0.279716	0.823753	0.408355	-0.146584	0.903387	0.302341
P18484	Ap2a2	AP-2 complex subunit alpha-2	0.183286	0.573329	-0.268309	0.830292	0.415874	-0.0974919	0.390259	0.0124689	0.600588	-0.280778	0.823147	0.316541	-0.085023	0.942769	0.515653
P11654	Nup210	Nuclear pore membrane glycoprotein 210	0.0745868	0.621134	-0.165144	0.891839	0.416222	0.291488	0.464466	-0.382045	0.267598	0.216901	1.16223	0.532297	-0.0905572	0.93916	0.503831
Q5BJT4	Txndc15	Thioredoxin domain-containing protein 15	0.103707	0.422347	-0.149256	0.901715	0.417226	-0.45828	0.685862	0.412731	0.676991	-0.561987	0.677369	0.419864	-0.0455494	0.968921	0.676406
Q6P6V0	Gpi	Glucose-6-phosphate isomerase	0.260603	0.0691287	-0.043277	0.970448	0.417896	-0.336233	0.161233	0.553559	0.0236573	-0.596836	0.661203	0.00159582	0.217326	1.16258	0.302806
Q5U2M6	Dcaf8	DDB1- and CUL4-associated factor 8	0.0251914	0.600512	-0.320435	0.800829	0.417896	-0.010821	0.684274	-0.284422	0.500522	-0.0360124	0.975347	0.60792	-0.295243	0.814935	0.457056
P13444	Mat1a	S-adenosylmethionine synthase isoform type-1	0.291864	0.636625	-0.101282	0.932204	0.417896	0.600964	0.349685	-0.410382	0.057335	0.3091	1.23893	0.405741	0.190582	1.14122	0.510983
Q62736	Cald1	Non-muscle caldesmon	-1.20988	0.0377401	0.677092	1.59891	0.418142	-1.80944	0.0197101	1.27666	0.319464	-0.599564	0.659953	0.560203	-0.532784	0.69122	0.20526
P15865	H1-4	Histone H1.4	0.0882678	0.437053	-0.411247	0.751973	0.419864	-0.42439	0.556817	0.101411	0.639668	-0.512658	0.70093	0.366499	-0.322979	0.799417	0.620559
Q08163	Cap1	Adenylyl cyclase-associated protein 1	0.056796	0.299961	-0.399386	0.758181	0.420096	0.140948	0.35611	-0.483538	0.403093	0.0841524	1.06006	0.656535	-0.34259	0.788625	0.156872
P53676	Ap3m1	AP-3 complex subunit mu-1	0.101211	0.621359	-0.277653	0.824932	0.420096	-0.0310859	0.632105	-0.145356	0.34209	-0.132296	0.912378	0.665127	-0.176442	0.884883	0.341807
Q4AEF8	Copg1	Coatomer subunit gamma-1	0.143445	0.202656	-0.385747	0.765383	0.420096	-0.207979	0.561913	-0.0343226	0.342314	-0.351424	0.78381	0.128536	-0.242302	0.845395	0.476944
Q6AYS7	Acy1a	Aminoacylase-1A	0.315406	0.409902	-0.380512	0.768165	0.420096	-0.291293	0.491536	0.226187	0.583812	-0.606699	0.656698	0.288963	-0.0651056	0.955875	0.652958
Q4FZU2	Krt6a	Keratin, type II cytoskeletal 6A	-0.196554	0.397448	-0.997558	0.500847	0.420136	-0.693171	0.320407	-0.50094	0.513678	-0.496618	0.708766	0.562973	-1.19411	0.437056	0.199584
Q3B8Q1	Ddx21	Nucleolar RNA helicase 2	-0.205478	0.683816	-0.257156	0.836736	0.420851	-0.356777	0.27897	-0.105857	0.517071	-0.151299	0.900439	0.244582	-0.462634	0.72566	0.452136
P04905	Gstm1	Glutathione S-transferase Mu 1	-0.593603	0.452892	0.900488	1.8667	0.420889	0.408885	0.535521	-0.102001	0.657289	1.00249	2.00345	0.372273	0.306884	1.23703	0.589938
P15178	Dars1	Aspartate--tRNA ligase, cytoplasmic	-0.0923163	0.58805	-0.113386	0.924416	0.421414	-0.250589	0.437053	0.0448861	0.641975	-0.158272	0.896097	0.330491	-0.205703	0.867116	0.522179
Q9WVA1	Timm8a	Mitochondrial import inner membrane translocase subunit Tim8 A	0.495032	0.0598979	-0.0942462	0.936762	0.421709	0.480838	0.366453	-0.0800521	0.640873	-0.0141941	0.99021	0.422563	0.400786	1.32023	0.499655
Q6AYK8	Eif3d	Eukaryotic translation initiation factor 3 subunit D	-0.0726888	0.628694	-0.195887	0.873036	0.422347	-0.217896	0.170683	-0.0506793	0.38164	-0.145208	0.904249	0.169004	-0.268576	0.830139	0.475666
P53987	Slc16a1	Monocarboxylate transporter 1	0.209062	0.660827	-0.146369	0.903521	0.422563	0.175628	0.610323	-0.112935	0.314369	-0.033434	0.977092	0.616007	0.0626921	1.04441	0.286168
Q499N4	Coq2	4-hydroxybenzoate polyprenyltransferase, mitochondrial	-0.222198	0.32077	0.307392	1.23747	0.422865	-0.251674	0.377763	0.336868	0.427317	-0.0294756	0.979776	0.661511	0.0851938	1.06083	0.611703
Q75Q41	Tomm22	Mitochondrial import receptor subunit TOM22 homolog	0.319752	0.22127	-0.0423189	0.971093	0.425213	0.0223374	0.647495	0.255095	0.536577	-0.297414	0.813709	0.304745	0.277433	1.21204	0.457674
Q6AYU3	Dnajb6	DnaJ homolog subfamily B member 6	0.510872	0.342538	-1.37748	0.384891	0.425248	-0.0918008	0.587132	-0.774807	0.461859	-0.602672	0.658533	0.440929	-0.866608	0.548435	0.640365
Q68FT3	Pyroxd2	Pyridine nucleotide-disulfide oxidoreductase domain-containing protein 2	-0.0353217	0.672792	0.0634986	1.045	0.426058	0.156177	0.0958292	-0.128	0.0146382	0.191499	1.14195	0.0900145	0.0281769	1.01972	0.400833
Q9JIX3	Fhit	Bis(5'-adenosyl)-triphosphatase	0.639053	0.371788	0.121844	1.08812	0.427317	0.723749	0.594062	0.0371473	0.64412	0.0846965	1.06046	0.46506	0.760897	1.69454	0.634369
Q3B8Q0	Mapre2	Microtubule-associated protein RP/EB family member 2	0.345657	0.298339	-0.150689	0.90082	0.427847	0.0135711	0.679155	0.181398	0.50749	-0.332086	0.794387	0.287026	0.194969	1.1447	0.511462
Q68FR9	Eef1d	Elongation factor 1-delta	0.283276	0.413697	-0.189065	0.877174	0.428116	-0.2874	0.236034	0.381611	0.221688	-0.570676	0.673301	0.0926024	0.0942111	1.06748	0.672925
Q8R4Z9	Mfn1	Mitofusin-1	-0.109026	0.194867	0.199457	1.14827	0.429327	0.22039	0.663334	-0.129959	0.0225814	0.329416	1.2565	0.16093	0.0904305	1.06469	0.035095
P29117	Ppif	Peptidyl-prolyl cis-trans isomerase F, mitochondrial	-0.18349	0.658825	0.143995	1.10496	0.431129	-0.00520703	0.554384	-0.0342882	0.653357	0.178283	1.13154	0.486986	-0.0394952	0.972995	0.509585
P84083	Arf5	ADP-ribosylation factor 5	-1.06958	0.314369	0.488651	1.40313	0.431274	-0.749938	0.431023	0.169006	0.617353	0.319645	1.24802	0.516748	-0.580932	0.668532	0.482478
P11275	Camk2a	Calcium/calmodulin-dependent protein kinase type II subunit alpha	0.203902	0.235146	0.153811	1.1125	0.431676	0.300626	0.0820875	0.0570876	0.304168	0.0967235	1.06934	0.654359	0.357714	1.28139	0.485139
P80431	Cox7b	Cytochrome c oxidase subunit 7B, mitochondrial	0.435389	0.545186	-0.836994	0.559809	0.431676	-0.795166	0.445882	0.393561	0.589972	-1.23056	0.426153	0.404395	-0.401605	0.757016	0.517702
P81155	Vdac2	Voltage-dependent anion-selective channel protein 2	-0.268608	0.183561	0.102596	1.0737	0.431713	0.11284	0.592038	-0.278852	0.067597	0.381447	1.30265	0.15149	-0.166012	0.891303	0.0740794
Q9WVC7	Akap6	A-kinase anchor protein 6	0.23153	0.637803	0.522674	1.43662	0.43266	1.4867	0.437552	-0.732493	0.599373	1.25517	2.38695	0.433653	0.754203	1.6867	0.51857
Q6AYD9	Nudt19	Acyl-coenzyme A diphosphatase NUDT19	-0.104175	0.640944	0.255444	1.1937	0.432972	0.0157912	0.148347	0.135478	0.427847	0.119966	1.08671	0.139946	0.151269	1.11055	0.464466
Q6AYT3	Rtcb	RNA-splicing ligase RtcB homolog	-0.104069	0.579497	-0.13111	0.913129	0.433495	-0.223346	0.0671059	-0.0118334	0.486986	-0.119277	0.920649	0.226249	-0.23518	0.849579	0.231249
Q62881	Nol3	Nucleolar protein 3	0.854443	0.263368	-0.300397	0.812029	0.43386	-0.00454112	0.576093	0.558588	0.29671	-0.858984	0.551341	0.18423	0.554046	1.4682	0.450544
P55043	Rrad	GTP-binding protein RAD	-0.304903	0.370317	-0.623184	0.649237	0.434081	-0.720051	0.376069	-0.208036	0.313085	-0.415148	0.749942	0.663166	-0.928087	0.525555	0.096143
Q6GQP4	Rab31	Ras-related protein Rab-31	0.00727401	0.331185	-0.208001	0.865736	0.435203	0.187682	0.204017	-0.388409	0.485227	0.180408	1.1332	0.612822	-0.200727	0.870112	0.0844849
O35821	Mybbp1a	Myb-binding protein 1A	-0.0712454	0.664304	0.173878	1.12809	0.435203	0.107234	0.321174	-0.00460167	0.664316	0.17848	1.13169	0.420096	0.102633	1.07373	0.327542
P11960	Bckdha	2-oxoisovalerate dehydrogenase subunit alpha, mitochondrial (Fragment)	-0.0333729	0.629838	0.15319	1.11203	0.435203	0.0912022	0.302341	0.0286144	0.682355	0.124575	1.09019	0.370317	0.119817	1.0866	0.370317
Q99M64	Pi4k2a	Phosphatidylinositol 4-kinase type 2-alpha	0.235049	0.631963	0.0391644	1.02752	0.435562	0.176249	0.652209	0.0979644	0.55555	-0.0588	0.960062	0.589572	0.274213	1.20933	0.512642
P14562	Lamp1	Lysosome-associated membrane glycoprotein 1	-0.251173	0.215873	-0.212158	0.863245	0.43634	-0.162988	0.281758	-0.300343	0.413865	0.0881846	1.06303	0.646661	-0.463331	0.72531	0.114389
P50123	Enpep	Glutamyl aminopeptidase	-0.157111	0.417285	-0.137148	0.909315	0.43687	0.132344	0.175646	-0.426603	0.00548401	0.289455	1.22218	0.040846	-0.294258	0.815491	0.149524
P30009	Marcks	Myristoylated alanine-rich C-kinase substrate	-0.891068	0.235146	-0.358617	0.779912	0.437053	-1.37489	0.132364	0.125205	0.620805	-0.483822	0.715081	0.324756	-1.24969	0.42054	0.154137
P18163	Acsl1	Long-chain-fatty-acid--CoA ligase 1	-0.128289	0.0546246	0.0760139	1.0541	0.437053	0.0692099	0.364555	-0.121485	0.0183393	0.197499	1.14671	0.00160371	-0.0522753	0.964414	0.199542
Q5U2U7	Rnmt	mRNA cap guanine-N7 methyltransferase	0.331015	0.467862	-0.471065	0.721432	0.437053	-0.449073	0.426107	0.309023	0.498203	-0.780088	0.582331	0.234882	-0.14005	0.907488	0.641975
Q3B7U9	Fkbp8	Peptidyl-prolyl cis-trans isomerase FKBP8	0.36287	0.376959	-0.217461	0.860078	0.437294	-0.0583737	0.611627	0.203783	0.61102	-0.421244	0.74678	0.350572	0.14541	1.10604	0.676801
Q6AY19	Coq8b	Atypical kinase COQ8B, mitochondrial	0.0265987	0.666805	0.262183	1.19929	0.437485	0.100653	0.628225	0.18813	0.548922	0.0740539	1.05267	0.639804	0.288782	1.22161	0.45333
Q8CG45	Akr7a2	Aflatoxin B1 aldehyde reductase member 2	-0.0101325	0.543101	-0.0725725	0.950941	0.437552	0.0593367	0.396981	-0.142042	0.349707	0.0694692	1.04933	0.50749	-0.082705	0.944285	0.611174
P31232	Tagln	Transgelin	-0.971389	0.0128134	-0.47154	0.721194	0.437562	-1.97026	2.2e-05	0.527333	0.0561226	-0.998873	0.500391	0.0345309	-1.44293	0.36782	0.00229856
B2RYF7	Washc1	WASH complex subunit 1	-0.0895981	0.595275	0.942742	1.92218	0.437562	-0.167926	0.527133	1.02107	0.506242	-0.078328	0.947155	0.64852	0.853144	1.80643	0.233475
Q9JJ54	Hnrnpd	Heterogeneous nuclear ribonucleoprotein D0	-0.0426293	0.569833	-0.21329	0.862568	0.437562	-0.460324	0.345732	0.204405	0.60295	-0.417695	0.74862	0.365821	-0.255919	0.837453	0.455018
P52504	Ndufs6	NADH dehydrogenase [ubiquinone] iron-sulfur protein 6, mitochondrial	0.500976	0.00125928	0.0279072	1.01953	0.438146	0.346204	0.0731277	0.182679	0.202004	-0.154772	0.898274	0.368249	0.528883	1.44281	0.00115641
Q4KLZ1	Tmem186	Transmembrane protein 186	-0.253658	0.130017	0.0631723	1.04476	0.438782	-0.134425	0.198667	-0.0560612	0.516748	0.119233	1.08616	0.599457	-0.190486	0.876311	0.50515
P62275	Rps29	40S ribosomal protein S29	0.073797	0.547264	-0.290046	0.817876	0.438843	-0.371957	0.528244	0.155708	0.652099	-0.445754	0.7342	0.442812	-0.216249	0.860801	0.559418
Q63486	Rraga	Ras-related GTP-binding protein A	-0.0384055	0.657484	-0.244734	0.843971	0.439504	-0.385005	0.524386	0.101866	0.67018	-0.3466	0.786435	0.49018	-0.283139	0.821801	0.481569
Q10758	Krt8	Keratin, type II cytoskeletal 8	-1.86509	0.491161	-0.872222	0.546305	0.44016	-3.04911	0.450503	0.311802	0.539214	-1.18402	0.440122	0.399612	-2.73731	0.149964	0.45807
P61203	Cops2	COP9 signalosome complex subunit 2	0.0895138	0.599063	-0.063962	0.956633	0.44177	-0.0825167	0.591335	0.108069	0.417444	-0.172031	0.887593	0.68599	0.0255518	1.01787	0.270064
P84245	H3-3b	Histone H3.3	-1.03535	0.536304	-0.606387	0.656839	0.44177	-1.05983	0.523505	-0.581912	0.479311	-0.0244754	0.983178	0.665343	-1.64174	0.320469	0.411818
Q9R0T3	Dnajc3	DnaJ homolog subfamily C member 3	0.229391	0.440938	-0.158954	0.895674	0.442129	-0.176848	0.593375	0.247285	0.61274	-0.40624	0.754588	0.385486	0.0704368	1.05003	0.669713
Q6P747	Hp1bp3	Heterochromatin protein 1-binding protein 3	-0.0434292	0.536577	-0.0250655	0.982776	0.443207	0.150086	0.593259	-0.218581	0.319794	0.193515	1.14355	0.474759	-0.0684947	0.953633	0.320464
Q9QYW3	Mob4	MOB-like protein phocein	-1.10662	0.535601	0.020617	1.01439	0.44353	-0.581977	0.634949	-0.504022	0.537785	0.524639	1.43857	0.594062	-1.086	0.471066	0.572655
Q6AXM8	Pon2	Serum paraoxonase/arylesterase 2	-0.814238	0.215632	-0.00378985	0.997377	0.443794	-0.940076	0.317953	0.122048	0.526113	-0.125838	0.916472	0.64983	-0.818028	0.567217	0.493134
P12785	Fasn	Fatty acid synthase	-0.195515	0.611517	0.438497	1.35519	0.444474	-0.65969	0.547824	0.902672	0.149878	-0.464175	0.724886	0.470497	0.242982	1.18344	0.262398
B2RYG6	Otub1	Ubiquitin thioesterase OTUB1	0.0832434	0.326077	-0.149819	0.901363	0.444555	-0.37309	0.320464	0.306515	0.299556	-0.456334	0.728836	0.134272	-0.0665757	0.954902	0.602063
P0C2C1	Mrpl30	39S ribosomal protein L30, mitochondrial	0.0403955	0.443013	-0.00670051	0.995366	0.444887	0.0569773	0.665127	-0.0232823	0.578533	0.0165818	1.01156	0.328407	0.033695	1.02363	0.636678
Q5PPL3	Nsdhl	Sterol-4-alpha-carboxylate 3-dehydrogenase, decarboxylating	-0.144831	0.395184	0.130068	1.09435	0.445882	-0.725206	0.238925	0.710444	0.229517	-0.580376	0.66879	0.429327	-0.0147628	0.989819	0.581046
Q5U367	Plod3	Multifunctional procollagen lysine hydroxylase and glycosyltransferase LH3	0.295817	0.139743	-0.11565	0.922966	0.445978	-0.208941	0.615993	0.389108	0.458705	-0.504758	0.704779	0.14798	0.180167	1.13301	0.488492
Q6PEC0	Nudt2	Bis(5'-nucleosyl)-tetraphosphatase [asymmetrical]	-0.0374844	0.47079	0.0631705	1.04476	0.446864	0.0128205	0.617193	0.0128656	0.602417	0.0503049	1.03548	0.522896	0.0256861	1.01796	0.677847
Q4QR85	Wdr77	Methylosome protein 50	-0.0170939	0.663812	-0.338786	0.790707	0.447261	-0.205179	0.512949	-0.150701	0.43634	-0.188085	0.87777	0.62392	-0.35588	0.781393	0.272965
D3Z9R8	Atp5mpl	ATP synthase subunit ATP5MPL, mitochondrial	-0.299327	0.471998	0.084482	1.06031	0.448933	-0.149529	0.432207	-0.0653151	0.50515	0.149797	1.10941	0.35481	-0.214845	0.861639	0.632652
Q5FWU3	Atg9a	Autophagy-related protein 9A	0.245096	0.3054	-0.141937	0.906301	0.450544	0.31642	0.250988	-0.213261	0.368548	0.0713238	1.05068	0.593375	0.103159	1.07412	0.524662
P11497	Acaca	Acetyl-CoA carboxylase 1	-0.162115	0.336851	0.0804668	1.05736	0.450713	-0.171287	0.178426	0.089639	0.2878	-0.00917215	0.993663	0.502344	-0.0816483	0.944977	0.634133
Q3T1I4	Prrc1	Protein PRRC1	-0.0345441	0.594298	-0.514296	0.700135	0.450884	-0.882933	0.41238	0.334093	0.525258	-0.848389	0.555405	0.331185	-0.54884	0.68357	0.46551
P62853	Rps25	40S ribosomal protein S25	0.0751786	0.653502	-0.358065	0.78021	0.450884	-0.166783	0.518686	-0.116104	0.406808	-0.241961	0.845595	0.556263	-0.282887	0.821945	0.476944
Q3T1K5	Capza2	F-actin-capping protein subunit alpha-2	0.143952	0.0388821	-0.0150784	0.989603	0.451381	0.273754	0.0102058	-0.144881	0.263368	0.129803	1.09414	0.50749	0.128873	1.09344	0.213231
D3ZUI5	Cobl	Protein cordon-bleu	0.107844	0.3367	-0.236641	0.848719	0.451381	0.0429866	0.679155	-0.171783	0.544008	-0.0648579	0.956039	0.377763	-0.128797	0.914594	0.530618
B0BNG0	Emc2	ER membrane protein complex subunit 2	0.0822119	0.643877	-0.221176	0.857866	0.452359	0.0321596	0.508164	-0.171124	0.322748	-0.0500523	0.965901	0.566995	-0.138964	0.908171	0.491536
P21775	Acaa1a	3-ketoacyl-CoA thiolase A, peroxisomal	-0.450746	0.233344	0.171936	1.12657	0.453512	-0.553942	0.150386	0.275132	0.239125	-0.103196	0.930968	0.575472	-0.27881	0.824271	0.299726
Q9JL55	Gde1	Glycerophosphodiester phosphodiesterase 1	0.678861	0.266309	-0.549943	0.683047	0.453512	0.010703	0.670055	0.118216	0.322837	-0.668158	0.62931	0.151377	0.128919	1.09347	0.444029
P86252	Pura	Transcriptional activator protein Pur-alpha (Fragment)	0.251253	0.350075	-0.159721	0.895198	0.453512	0.103863	0.515947	-0.0123315	0.621585	-0.14739	0.902883	0.547824	0.0915318	1.0655	0.574183
Q9ESW0	Ddb1	DNA damage-binding protein 1	0.232815	0.296128	-0.0490337	0.966583	0.454151	-0.277889	0.00899003	0.46167	0.0126621	-0.510704	0.70188	0.00413779	0.183781	1.13586	0.559175
P02770	Alb	Albumin	-1.05132	0.147847	0.60651	1.52257	0.454731	0.107989	0.67018	-0.552804	0.314143	1.15931	2.23351	0.0656074	-0.444815	0.734678	0.378964
P17078	Rpl35	60S ribosomal protein L35	-0.102641	0.679821	-0.363147	0.777467	0.455894	-0.799237	0.0221685	0.333448	0.183082	-0.696596	0.617026	0.243696	-0.465789	0.724075	0.199931
Q32PX2	Aimp2	Aminoacyl tRNA synthase complex-interacting multifunctional protein 2	-0.00583023	0.590126	-0.146059	0.903716	0.456189	-0.175419	0.385864	0.0235298	0.541498	-0.169588	0.889096	0.322837	-0.151889	0.900071	0.54569
P53042	Ppp5c	Serine/threonine-protein phosphatase 5	-0.103426	0.519898	0.0186209	1.01299	0.456287	0.302811	0.488727	-0.387617	0.42962	0.406238	1.32523	0.65742	-0.0848053	0.942912	0.598243
Q62991	Scfd1	Sec1 family domain-containing protein 1	0.194868	0.589212	-0.227904	0.853874	0.457056	-0.0735627	0.447007	0.0405258	0.598909	-0.26843	0.830222	0.363668	-0.0330369	0.977361	0.555515
Q62969	Ptgis	Prostacyclin synthase	-0.404749	0.431135	-0.027447	0.981155	0.457156	-0.997281	0.0014281	0.565085	0.0494435	-0.592532	0.663178	0.00899003	-0.432196	0.741133	0.195938
Q5PQN5	Trim55	Tripartite motif-containing protein 55	0.176298	0.0791834	-0.218252	0.859606	0.457989	-0.0586527	0.223765	0.0166985	0.664587	-0.23495	0.849714	0.454731	-0.0419543	0.971338	0.340862
Q8CGS4	Chmp3	Charged multivesicular body protein 3	-0.0547114	0.57502	-0.141515	0.906567	0.458001	-0.201836	0.408451	0.00561001	0.632897	-0.147125	0.903049	0.535219	-0.196226	0.872831	0.319339
Q05175	Basp1	Brain acid soluble protein 1	-0.221466	0.476944	-0.609767	0.655302	0.458489	-1.21274	0.147119	0.381505	0.651415	-0.991272	0.503034	0.456127	-0.831233	0.562049	0.126179
O35217	Minpp1	Multiple inositol polyphosphate phosphatase 1	0.0173766	0.432341	0.0529285	1.03737	0.458705	-0.191648	0.145707	0.261954	0.182401	-0.209025	0.865122	0.261024	0.0703051	1.04994	0.669696
F1LZW6	Slc25a13	Electrogenic aspartate/glutamate antiporter SLC25A13, mitochondrial	-0.081632	0.368027	0.00890244	1.00619	0.458818	0.0400267	0.529945	-0.112756	0.0908629	0.121659	1.08799	0.182262	-0.0727296	0.950837	0.209025
Q5XIG8	Strap	Serine-threonine kinase receptor-associated protein	-0.0473367	0.161702	0.565138	1.47953	0.458822	-0.453486	0.211654	0.971287	0.0741294	-0.406149	0.754635	0.0175844	0.517801	1.43177	0.391441
Q5HZY2	Sar1b	GTP-binding protein SAR1b	-0.0960221	0.372703	0.0226918	1.01585	0.458942	-0.132212	0.521485	0.0588817	0.330147	-0.0361899	0.975227	0.170016	-0.0733303	0.950441	0.567589
P20069	Pmpca	Mitochondrial-processing peptidase subunit alpha	-0.215414	0.231297	0.0981136	1.07037	0.459092	-0.0924297	0.655874	-0.0248708	0.477373	0.122984	1.08899	0.199605	-0.117301	0.921911	0.468375
Q7TQ16	Uqcrq	Cytochrome b-c1 complex subunit 8	-0.0952755	0.661487	-0.0392774	0.973142	0.459127	0.298183	0.193964	-0.432736	0.650047	0.393459	1.31354	0.320876	-0.134553	0.910952	0.39436
P62828	Ran	GTP-binding nuclear protein Ran	0.0611149	0.523226	-0.0856302	0.942373	0.45932	-0.152596	0.522179	0.12808	0.431135	-0.21371	0.862317	0.677169	-0.0245153	0.983151	0.271732
P50408	Atp6v1f	V-type proton ATPase subunit F	0.105451	0.655282	-0.472884	0.720523	0.45932	-0.521223	0.283632	0.15379	0.590126	-0.626674	0.647668	0.369516	-0.367433	0.775161	0.415544
P28042	Ssbp1	Single-stranded DNA-binding protein, mitochondrial	0.157847	0.417896	-0.0474529	0.967643	0.45932	0.184446	0.247431	-0.0740527	0.244582	0.0265998	1.01861	0.60178	0.110394	1.07952	0.603042
Q9WTV5	Psmd9	26S proteasome non-ATPase regulatory subunit 9	0.878998	0.458001	-0.896776	0.537086	0.45932	-0.744432	0.629812	0.726653	0.517363	-1.62343	0.324563	0.36117	-0.0177781	0.987753	0.64145
Q7TP52	Cmbl	Carboxymethylenebutenolidase homolog	0.248112	0.29654	-0.281917	0.822497	0.459496	-0.252461	0.410142	0.218657	0.401189	-0.500573	0.706826	0.156787	-0.0338044	0.976841	0.606693
Q5U2Z3	Nap1l4	Nucleosome assembly protein 1-like 4	0.413215	0.166256	-0.369826	0.773876	0.461379	0.125836	0.405741	-0.0824468	0.666882	-0.287379	0.819389	0.461891	0.0433893	1.03053	0.467862
Q5RJP0	Akr1b7	Aldo-keto reductase family 1 member B7	-0.225695	0.245487	0.129605	1.09399	0.461379	-0.13015	0.197978	0.0340602	0.381173	0.0955451	1.06847	0.582938	-0.09609	0.935565	0.555515
Q63797	Psme1	Proteasome activator complex subunit 1	0.270777	0.3223	-0.241704	0.845746	0.461379	-0.401238	0.435562	0.430311	0.337147	-0.672015	0.62763	0.186629	0.0290728	1.02036	0.572412
Q6AY86	Vps26a	Vacuolar protein sorting-associated protein 26A	0.10528	0.343432	-0.126637	0.915964	0.461859	-0.185785	0.362745	0.164428	0.249135	-0.291066	0.817298	0.103667	-0.021357	0.985306	0.595108
P97608	Oplah	5-oxoprolinase	-0.182894	0.603042	0.289035	1.22182	0.461891	0.430365	0.561037	-0.324223	0.630603	0.613259	1.52971	0.612795	0.106141	1.07635	0.372703
Q6AY94	Timmdc1	Complex I assembly factor TIMMDC1, mitochondrial	-0.657321	0.077684	0.299383	1.23062	0.46195	-0.418015	0.621532	0.0600764	0.547824	0.239306	1.18042	0.341435	-0.357938	0.780279	0.343279
P04041	Gpx1	Glutathione peroxidase 1	-0.256353	0.0482442	-0.0356154	0.975616	0.462523	-0.0637253	0.617193	-0.228243	0.247909	0.192627	1.14284	0.0266334	-0.291968	0.816787	0.236963
Q920L2	Sdha	Succinate dehydrogenase [ubiquinone] flavoprotein subunit, mitochondrial	-0.195791	0.0449103	0.0773501	1.05508	0.463085	0.0353014	0.407517	-0.153742	0.0499818	0.231092	1.17372	0.00816628	-0.118441	0.921183	0.188163
Q9QZ76	Mb	Myoglobin	0.0307063	0.461945	0.0207981	1.01452	0.463803	-0.396074	0.214815	0.447578	0.0238045	-0.42678	0.74392	0.121509	0.0515045	1.03635	0.198532
P58366	Ankh	Progressive ankylosis protein homolog	0.33919	0.127248	-0.306906	0.808374	0.463803	0.0190584	0.603912	0.0132255	0.46473	-0.320131	0.800997	0.172812	0.0322839	1.02263	0.50749
Q5U1X1	Rexo2	Oligoribonuclease, mitochondrial	0.325417	0.563612	0.124195	1.0899	0.463803	-0.0271089	0.176568	0.476721	0.182794	-0.352526	0.783211	0.392856	0.449612	1.36567	0.566635
P63329	Ppp3ca	Protein phosphatase 3 catalytic subunit alpha	-0.428645	0.635889	-0.60861	0.655828	0.46473	0.71091	0.545768	-1.74816	0.231066	1.13955	2.20313	0.656134	-1.03726	0.487254	0.364073
P40241	Cd9	CD9 antigen	-0.397189	0.386679	-0.301773	0.811255	0.465031	-0.190186	0.582938	-0.508776	0.301634	0.207003	1.15429	0.524662	-0.698962	0.616015	0.181813
P62282	Rps11	40S ribosomal protein S11	-0.229619	0.636142	0.0223277	1.0156	0.46506	-0.162829	0.379889	-0.044462	0.108213	0.0667897	1.04738	0.469635	-0.207291	0.866162	0.532069
P0DMW0;P0DMW1	Hspa1a;Hspa1b	Heat shock 70 kDa protein 1A;Heat shock 70 kDa protein 1B	-0.18324	0.417896	0.0486044	1.03426	0.465194	0.038677	0.616178	-0.173312	0.261181	0.221917	1.16628	0.38972	-0.134635	0.9109	0.231932
P27791	Prkaca	cAMP-dependent protein kinase catalytic subunit alpha	0.269911	0.208305	-0.149475	0.901579	0.465194	-0.0741451	0.665368	0.194581	0.35165	-0.344056	0.787823	0.204156	0.120436	1.08706	0.355637
O08730	Gyg1	Glycogenin-1	0.323925	0.0765751	-0.189679	0.876801	0.466094	0.0478935	0.362745	0.086352	0.48732	-0.276031	0.82586	0.245381	0.134245	1.09752	0.207833
Q9Z1P2	Actn1	Alpha-actinin-1	-0.0403249	0.557153	-0.050692	0.965473	0.466094	-0.0355575	0.349173	-0.0554593	0.445882	0.00476734	1.00331	0.279863	-0.0910169	0.938861	0.589572
A0JPJ7	Ola1	Obg-like ATPase 1	-0.794473	0.569833	0.24611	1.186	0.466094	-0.878024	0.652209	0.329661	0.66279	-0.0835507	0.943732	0.506454	-0.548363	0.683795	0.627379
Q5U300	Uba1	Ubiquitin-like modifier-activating enzyme 1	0.104347	0.399971	-0.0798429	0.946161	0.467752	-0.101602	0.341435	0.126107	0.29654	-0.205949	0.866968	0.172846	0.0245044	1.01713	0.629378
P29411	Ak3	GTP:AMP phosphotransferase AK3, mitochondrial	-0.0673991	0.614954	-0.0410934	0.971918	0.467862	0.0592497	0.634133	-0.167742	0.294029	0.126649	1.09175	0.547319	-0.108492	0.927557	0.376069
Q9ES71	Gnpat	Dihydroxyacetone phosphate acyltransferase	0.20969	0.453771	-0.171661	0.88782	0.467862	-0.0350132	0.576093	0.0730421	0.646876	-0.244703	0.843989	0.417418	0.038029	1.02671	0.664507
P05370	G6pdx	Glucose-6-phosphate 1-dehydrogenase	-0.101912	0.662792	-0.102757	0.931252	0.468375	0.158457	0.548831	-0.363127	0.472255	0.260369	1.19779	0.603748	-0.204669	0.867738	0.380589
Q9Z339	Gsto1	Glutathione S-transferase omega-1	0.158425	0.440929	-0.222626	0.857004	0.468375	-0.300439	0.209401	0.236238	0.265805	-0.458864	0.727559	0.133785	-0.0642007	0.956475	0.676991
P61016	Pln	Cardiac phospholamban	-0.147812	0.411818	0.112509	1.08111	0.468375	0.0230832	0.407517	-0.0583856	0.421709	0.170895	1.12576	0.282412	-0.0353024	0.975827	0.684863
P63074	Eif4e	Eukaryotic translation initiation factor 4E	0.0132981	0.501812	-0.13687	0.90949	0.469366	-0.404388	0.508282	0.280816	0.565208	-0.417686	0.748624	0.352801	-0.123572	0.917912	0.647652
Q5M827	Pir	Pirin	-0.0402109	0.459907	-0.421346	0.746728	0.469647	-1.40058	0.215632	0.939023	0.640944	-1.36037	0.389483	0.453512	-0.461557	0.726202	0.187062
Q9QWJ9	Nrp1	Neuropilin-1	0.530642	0.189583	-0.366625	0.775595	0.469799	0.2226	0.48597	-0.0585824	0.660942	-0.308042	0.807737	0.3054	0.164018	1.1204	0.506454
Q4G061	Eif3b	Eukaryotic translation initiation factor 3 subunit B	0.022739	0.490925	-0.166112	0.891241	0.469912	-0.40172	0.475765	0.258348	0.542953	-0.424459	0.745118	0.324747	-0.143373	0.9054	0.643284
Q4V7F2	Creld1	Protein disulfide isomerase Creld1	-0.100464	0.145864	-0.162278	0.893613	0.470649	-0.336107	0.187062	0.0733657	0.595275	-0.235643	0.849306	0.589938	-0.262742	0.833503	0.143494
Q5RJY4	Dhrs7b	Dehydrogenase/reductase SDR family member 7B	-0.18899	0.516748	-0.0625467	0.957572	0.470883	0.0532248	0.409902	-0.304761	0.36117	0.242215	1.18281	0.525403	-0.251537	0.840001	0.677169
P05506	mt-Nd3	NADH-ubiquinone oxidoreductase chain 3	-0.788512	0.0987506	0.301357	1.2323	0.471599	-0.205693	0.385864	-0.281462	0.55827	0.582819	1.49777	0.134348	-0.487155	0.713431	0.376959
P09495	Tpm4	Tropomyosin alpha-4 chain	-0.813815	0.44177	-0.39366	0.761196	0.471601	-1.18096	0.3639	-0.0265163	0.653871	-0.367144	0.775316	0.55684	-1.20747	0.433026	0.35165
Q9EQV8	Cpn1	Carboxypeptidase N catalytic chain	0.450044	0.193485	-0.428538	0.743014	0.472318	0.320498	0.233475	-0.298992	0.633209	-0.129546	0.914119	0.50749	0.0215057	1.01502	0.376959
Q6WN19	Rtn2	Reticulon-2	-0.0615904	0.529697	0.0292525	1.02048	0.472458	-0.135037	0.267549	0.1027	0.208231	-0.073447	0.950365	0.457989	-0.0323379	0.977834	0.642298
P41562	Idh1	Isocitrate dehydrogenase [NADP] cytoplasmic	-0.289437	0.0326984	0.147888	1.10795	0.472973	-0.320494	0.48732	0.178945	0.0769714	-0.0310578	0.978702	0.00604951	-0.141549	0.906545	0.190729
Q5XIJ4	Fam210a	Protein FAM210A	-0.146369	0.50749	-0.0165861	0.988569	0.473395	0.13149	0.603042	-0.294445	0.186293	0.277859	1.21239	0.395184	-0.162955	0.893194	0.284159
P09811	Pygl	Glycogen phosphorylase, liver form	0.948606	0.319464	-0.323125	0.799337	0.474759	-0.23587	0.668849	0.861351	0.392643	-1.18448	0.439984	0.320464	0.625481	1.54272	0.408355
Q6AYR6	Hdhd2	Haloacid dehalogenase-like hydrolase domain-containing protein 2	-0.156814	0.594298	0.128765	1.09336	0.474759	0.0592933	0.4783	-0.0873431	0.598904	0.216108	1.1616	0.359523	-0.0280498	0.980745	0.589422
O88794	Pnpo	Pyridoxine-5'-phosphate oxidase	0.192808	0.456287	-0.0442637	0.969785	0.474759	-0.00937928	0.58278	0.157923	0.458001	-0.202187	0.869232	0.337147	0.148544	1.10845	0.616605
Q64303	Pak2	Serine/threonine-protein kinase PAK 2	-0.196131	0.613239	0.805768	1.74808	0.474815	-0.903522	0.557315	1.51316	0.439022	-0.707392	0.612426	0.636261	0.609637	1.52588	0.546959
P29419	Atp5me	ATP synthase subunit e, mitochondrial	-0.307053	0.34456	-0.063339	0.957047	0.475039	0.0669925	0.661487	-0.437385	0.11706	0.374046	1.29598	0.279905	-0.370392	0.773572	0.173997
Q1H5H1	Selenot	Thioredoxin reductase-like selenoprotein T	0.482439	0.496083	-0.548179	0.683883	0.475765	-0.294168	0.0715785	0.228429	0.199605	-0.776607	0.583738	0.0885567	-0.0657393	0.955456	0.598956
P23711	Hmox2	Heme oxygenase 2	-0.0401724	0.244582	0.202981	1.15107	0.47659	-0.28578	0.672925	0.448589	0.501812	-0.245608	0.84346	0.275603	0.162808	1.11946	0.479438
B1WBW4	Armc10	Armadillo repeat-containing protein 10	-0.108239	0.48732	0.0321537	1.02254	0.476715	0.251122	0.599727	-0.327208	0.589572	0.359362	1.28286	0.254606	-0.0760855	0.948628	0.683109
Q4FZT0	Stoml2	Stomatin-like protein 2, mitochondrial	0.241169	0.61274	-0.195549	0.87324	0.477446	0.123592	0.5188	-0.0779722	0.368991	-0.117577	0.921734	0.580864	0.0456195	1.03213	0.616974
Q5XIE6	Hibch	3-hydroxyisobutyryl-CoA hydrolase, mitochondrial	-0.0778896	0.100533	0.0608826	1.0431	0.477649	0.0559337	0.599509	-0.0729407	0.174265	0.133823	1.0972	0.0864457	-0.0170071	0.988281	0.182794
P18422	Psma3	Proteasome subunit alpha type-3	0.0431127	0.499354	-0.19931	0.870967	0.477828	-0.356691	0.611092	0.200494	0.636956	-0.399804	0.757961	0.456438	-0.156197	0.897387	0.657558
D4ABB8	Atp9b	Probable phospholipid-transporting ATPase IIB	-1.114	0.399971	-0.311973	0.80554	0.478497	-0.892254	0.461859	-0.533719	0.391097	0.221747	1.16614	0.593259	-1.42597	0.372168	0.322287
Q6V7K3	Slc35b1	Solute carrier family 35 member B1	-0.492636	0.199876	0.287708	1.2207	0.478996	-0.6996	0.0253677	0.494672	0.124772	-0.206964	0.866358	0.287115	-0.204927	0.867582	0.405741
Q5XI32	Capzb	F-actin-capping protein subunit beta	0.337333	0.049719	-0.113089	0.924606	0.47947	0.391274	0.0237501	-0.16703	0.357773	0.0539412	1.0381	0.584376	0.224244	1.16816	0.181911
Q6J1Y9	Usp19	Ubiquitin carboxyl-terminal hydrolase 19	-0.24959	0.37199	0.115806	1.08358	0.47947	-0.324463	0.629163	0.19068	0.492027	-0.0748739	0.949425	0.295496	-0.133783	0.911438	0.576678
P62832	Rpl23	60S ribosomal protein L23	-0.0692144	0.655874	-0.09354	0.93722	0.479542	-0.176553	0.399612	0.0137984	0.249135	-0.107338	0.928299	0.419864	-0.162754	0.893318	0.545882
P23514	Copb1	Coatomer subunit beta	-0.0203322	0.585607	-0.133976	0.911317	0.479644	-0.342156	0.439504	0.187848	0.612943	-0.321824	0.800058	0.585528	-0.154308	0.898563	0.261181
Q8R4A1	Ero1a	ERO1-like protein alpha	-0.185984	0.529377	0.0509426	1.03594	0.479687	-0.307692	0.403098	0.17265	0.36117	-0.121707	0.919099	0.560839	-0.135042	0.910643	0.640043
P62997	Tra2b	Transformer-2 protein homolog beta	0.0230438	0.632118	-0.228101	0.853758	0.479966	-0.0686937	0.51599	-0.136363	0.636678	-0.0917375	0.938392	0.531582	-0.205057	0.867504	0.409105
P37285	Klc1	Kinesin light chain 1	0.121145	0.281538	-0.0524425	0.964302	0.480849	-0.3044	0.638083	0.373102	0.525016	-0.425545	0.744558	0.267598	0.068702	1.04877	0.56058
P85971	Pgls	6-phosphogluconolactonase	-0.179309	0.601028	-0.110272	0.926413	0.481386	-0.347408	0.233475	0.0578276	0.590267	-0.1681	0.890014	0.39436	-0.28958	0.81814	0.323402
B0BN93	Psmd13	26S proteasome non-ATPase regulatory subunit 13	-0.0495385	0.238925	-0.14893	0.901919	0.481569	-0.281377	0.420096	0.0829088	0.285816	-0.231838	0.851549	0.103697	-0.198468	0.871475	0.499354
P62870	Elob	Elongin-B	0.251677	0.427317	-0.109697	0.926783	0.481569	0.0351885	0.398083	0.106791	0.409371	-0.216488	0.860658	0.179492	0.14198	1.10342	0.661511
P0C0A1	Vps25	Vacuolar protein-sorting-associated protein 25	0.326214	0.44632	-0.235057	0.849652	0.48181	0.10859	0.637695	-0.0174316	0.678651	-0.217625	0.85998	0.438843	0.0911579	1.06522	0.649936
F1MA98	Tpr	Nucleoprotein TPR	0.768839	0.333889	0.631625	1.54931	0.481943	1.34751	0.240462	0.0529586	0.50515	0.578667	1.49347	0.661487	1.40046	2.63987	0.105377
P21533	Rpl6	60S ribosomal protein L6	-0.267846	0.622963	0.164079	1.12045	0.483111	-0.391905	0.379656	0.288138	0.508282	-0.124059	0.917602	0.356876	-0.103767	0.9306	0.538063
P11240	Cox5a	Cytochrome c oxidase subunit 5A, mitochondrial	0.123826	0.276914	-0.0199711	0.986252	0.483353	0.148595	0.47062	-0.0447401	0.365821	0.0247691	1.01732	0.56058	0.103855	1.07464	0.132183
Q6AYQ8	Fahd1	Acylpyruvase FAHD1, mitochondrial	-0.632035	0.680381	0.387892	1.30848	0.484424	-0.322621	0.241199	0.0784773	0.0951116	0.309414	1.2392	0.219013	-0.244144	0.844317	0.487983
Q64194	Lipa	Lysosomal acid lipase/cholesteryl ester hydrolase	0.761086	0.467867	-0.844835	0.556774	0.484578	-0.56955	0.159686	0.485801	0.148422	-1.33064	0.397593	0.0708105	-0.0837491	0.943602	0.677847
P08289	Alpl	Alkaline phosphatase, tissue-nonspecific isozyme	0.479342	0.274901	-0.124025	0.917624	0.484822	0.529008	0.298024	-0.173691	0.482162	0.0496665	1.03503	0.656279	0.355317	1.27927	0.579497
P61314	Rpl15	60S ribosomal protein L15	-0.111576	0.115407	-0.0201422	0.986135	0.485139	-0.154794	0.618292	0.0230756	0.234699	-0.0432179	0.970488	0.32077	-0.131718	0.912744	0.0320297
Q5XIH6	Trim54	Tripartite motif-containing protein 54	-0.206388	0.632745	0.457082	1.37276	0.485139	-0.54723	0.476944	0.797924	0.665672	-0.340842	0.78958	0.528194	0.250694	1.18978	0.368249
P19356	Hmbs	Porphobilinogen deaminase	0.161415	0.677169	0.374751	1.29662	0.485139	0.882337	0.464212	-0.346171	0.310791	0.720922	1.64824	0.48732	0.536166	1.45011	0.487431
Q80Z29	Nampt	Nicotinamide phosphoribosyltransferase	0.17158	0.296689	-0.217554	0.860022	0.485139	-0.553238	0.105096	0.507264	0.0991326	-0.724818	0.605073	0.0320297	-0.0459735	0.968636	0.542175
Q498T4	Mrpl2	39S ribosomal protein L2, mitochondrial	-0.463815	0.22591	0.365762	1.28856	0.485139	-0.125436	0.500718	0.0273831	0.677678	0.338379	1.26434	0.379942	-0.0980528	0.934293	0.608068
Q9Z327	Synpo	Synaptopodin	-0.0389166	0.47659	0.0582146	1.04118	0.485139	-0.4671	0.00010879	0.486398	0.00129108	-0.428183	0.743197	0.00622	0.0192979	1.01347	0.672925
Q499N6	Ubxn1	UBX domain-containing protein 1	-0.261544	0.657223	-0.12999	0.913838	0.485227	-0.312186	0.442044	-0.0793487	0.608883	-0.0506411	0.965507	0.437294	-0.391534	0.762318	0.500718
P02564	Myh7	Myosin-7	0.204776	0.486986	0.221105	1.16563	0.485407	0.758273	0.364456	-0.332392	0.199584	0.553497	1.46764	0.0877581	0.425881	1.34339	0.641163
Q68FY0	Uqcrc1	Cytochrome b-c1 complex subunit 1, mitochondrial	0.147523	0.507345	-0.000422462	0.999707	0.485668	0.144818	0.42481	0.00228253	0.377763	-0.00270499	0.998127	0.639804	0.1471	1.10734	0.681729
P68511	Ywhah	14-3-3 protein eta	-0.241232	0.491536	0.0486564	1.0343	0.486577	-0.362787	0.0414852	0.170211	0.109362	-0.121555	0.919197	0.0362995	-0.192576	0.875042	0.662852
Q9R1J8	P3h1	Prolyl 3-hydroxylase 1	-0.311626	0.458001	0.299546	1.23076	0.486663	-0.37807	0.421042	0.365991	0.445882	-0.0664449	0.954988	0.626482	-0.0120796	0.991662	0.681979
Q7TQ94	Nit1	Deaminated glutathione amidase	0.0891361	0.426107	-0.305909	0.808933	0.486937	-0.526887	0.379985	0.310114	0.301495	-0.616023	0.652467	0.183017	-0.216773	0.860488	0.630608
P85972	Vcl	Vinculin	0.191237	0.154137	-0.0566041	0.961525	0.486986	-0.177407	0.00957007	0.312039	0.000784885	-0.368644	0.77451	0.00029741	0.134633	1.09781	0.327253
Q6AXT5	Rab21	Ras-related protein Rab-21	-0.0355057	0.662156	-0.0629007	0.957337	0.486986	-0.0819822	0.603578	-0.0164242	0.541147	-0.0464765	0.968298	0.640873	-0.0984064	0.934064	0.406369
Q5U2X6	Ccdc47	PAT complex subunit CCDC47	0.173659	0.579497	-0.0993582	0.933448	0.486986	-0.0475073	0.496083	0.121808	0.655168	-0.221166	0.857872	0.520247	0.0743003	1.05285	0.469644
Q62871	Dync1i2	Cytoplasmic dynein 1 intermediate chain 2	0.163938	0.500718	-0.154743	0.898292	0.486986	-0.165102	0.676585	0.174296	0.653871	-0.329039	0.796066	0.538063	0.00919471	1.00639	0.634133
Q99PW3	Neu1	Sialidase-1	1.07034	0.192321	-0.502357	0.705953	0.48732	0.257595	0.528065	0.310389	0.41682	-0.812745	0.569297	0.293434	0.567984	1.48245	0.199168
Q5PQN9	Mrpl38	39S ribosomal protein L38, mitochondrial	0.0897449	0.664291	-0.0533799	0.963676	0.48732	-0.215091	0.612943	0.251456	0.398811	-0.304836	0.809534	0.603938	0.0363649	1.02553	0.429178
Q5RKI0	Wdr1	WD repeat-containing protein 1	0.0865674	0.677169	0.408178	1.32701	0.48732	1.02802	0.417385	-0.533275	0.615993	0.941453	1.92046	0.449769	0.494745	1.40907	0.452206
Q6UPR8	Ermp1	Endoplasmic reticulum metallopeptidase 1	0.00225247	0.651287	-0.45647	0.728767	0.48732	-0.286825	0.472226	-0.167393	0.634774	-0.289077	0.818425	0.499354	-0.454218	0.729906	0.466457
P23457	Akr1c9	3-alpha-hydroxysteroid dehydrogenase	0.634744	0.314754	-0.332945	0.793914	0.48732	0.375673	0.369014	-0.0738746	0.600512	-0.25907	0.835626	0.571095	0.301799	1.23268	0.490094
Q66H39	Abcf3	ATP-binding cassette sub-family F member 3	0.549951	0.3054	-0.294216	0.815515	0.48732	-0.148992	0.61123	0.404727	0.438843	-0.698943	0.616023	0.234699	0.255735	1.19394	0.520105
P61621	Sec61a1	Protein transport protein Sec61 subunit alpha isoform 1	0.0555659	0.484683	-0.238094	0.847865	0.48732	-0.46068	0.14412	0.278152	0.0995263	-0.516246	0.699189	0.0991326	-0.182528	0.881158	0.669315
P70473	Amacr	Alpha-methylacyl-CoA racemase	-0.180922	0.509798	0.119586	1.08642	0.487768	0.155293	0.22108	-0.216629	0.175006	0.336214	1.26244	0.477124	-0.0613358	0.958376	0.683908
O08557	Ddah1	N(G),N(G)-dimethylarginine dimethylaminohydrolase 1	-0.150545	0.42304	0.0235722	1.01647	0.488021	-0.56061	0.0274744	0.433637	0.50749	-0.410065	0.752589	0.307687	-0.126973	0.915751	0.144716
P29457	Serpinh1	Serpin H1	-0.0845613	0.318024	0.000867067	1.0006	0.488025	-0.354419	0.00562167	0.270724	0.114232	-0.269857	0.829402	0.0403232	-0.0836943	0.943638	0.151332
B5DF89	Cul3	Cullin-3	0.0677317	0.621585	-0.13982	0.907633	0.488025	-0.191923	0.467862	0.119835	0.682256	-0.259655	0.835288	0.471998	-0.072088	0.95126	0.516589
P37996	Arl3	ADP-ribosylation factor-like protein 3	-0.0358266	0.459907	-0.300476	0.811984	0.488492	-0.0795603	0.477639	-0.256742	0.480418	-0.0437337	0.970141	0.677169	-0.336303	0.792069	0.259119
P56558	Ogt	UDP-N-acetylglucosamine--peptide N-acetylglucosaminyltransferase 110 kDa subunit	0.170603	0.583999	0.22691	1.17033	0.489866	-0.0242511	0.395514	0.421764	0.157086	-0.194854	0.873661	0.355675	0.397513	1.31723	0.336608
P10252	Cd48	CD48 antigen	-0.470845	0.458818	-0.23524	0.849544	0.489866	-0.137489	0.614656	-0.568597	0.187671	0.333356	1.25994	0.406164	-0.706086	0.612981	0.35712
Q9EQV6	Tpp1	Tripeptidyl-peptidase 1	0.848534	0.0695425	-0.504136	0.705083	0.490094	0.356675	0.262794	-0.0122765	0.612229	-0.491859	0.711108	0.26646	0.344398	1.26962	0.345926
Q3T1L0	Aldh16a1	Aldehyde dehydrogenase family 16 member A1	1.58083	0.369481	-1.28567	0.410179	0.490094	0.999247	0.322748	-0.704094	0.548266	-0.581581	0.668231	0.595271	0.295153	1.22702	0.443705
P09895	Rpl5	60S ribosomal protein L5	-0.163692	0.655282	0.0653774	1.04636	0.490094	-0.322781	0.489252	0.224467	0.317178	-0.159089	0.89559	0.539512	-0.0983143	0.934124	0.515947
P35952	Ldlr	Low-density lipoprotein receptor	0.163187	0.618292	0.180863	1.13356	0.490457	0.602448	0.615119	-0.258398	0.620774	0.439261	1.35591	0.6562	0.34405	1.26932	0.374979
Q498U3	Slc25a40	Probable mitochondrial glutathione transporter SLC25A40	-0.406502	0.231877	0.182564	1.1349	0.490457	-0.569934	0.238925	0.345996	0.477373	-0.163432	0.892898	0.657558	-0.223937	0.856225	0.54097
Q91Y81	Septin2	Septin-2	-0.138542	0.3054	0.129199	1.09369	0.490925	0.0449855	0.378874	-0.0543285	0.438843	0.183527	1.13566	0.640031	-0.00934305	0.993545	0.107262
D4AE41;P84586	Rbmxl1;Rbmxrtl	RNA binding motif protein, X-linked-like-1;RNA-binding motif protein, X chromosome retrogene-like	0.464727	0.445282	-0.339498	0.790316	0.490925	-0.229632	0.55684	0.35486	0.545347	-0.694358	0.617984	0.330491	0.125229	1.09068	0.661578
P52873	Pc	Pyruvate carboxylase, mitochondrial	0.403472	0.000558828	-0.00139736	0.999032	0.491161	0.426774	8.55e-05	-0.0246988	0.296477	0.0233014	1.01628	0.116678	0.402075	1.32141	0.000995712
Q6IUR5	Nenf	Neudesin	0.217125	0.632099	0.129564	1.09396	0.491161	0.0839322	0.665127	0.262757	0.437053	-0.133193	0.911811	0.599727	0.346689	1.27164	0.458001
Q7M0E3	Dstn	Destrin	-0.249011	0.234361	-0.0633883	0.957014	0.491536	-0.217746	0.0136567	-0.0946531	0.129357	0.0312648	1.02191	0.285085	-0.312399	0.805301	0.48732
Q5PQJ6	Pycr3	Pyrroline-5-carboxylate reductase 3	0.436817	0.55273	-0.474671	0.719631	0.491576	0.763461	0.657499	-0.801316	0.567963	0.326644	1.25409	0.589572	-0.0378547	0.974102	0.573329
P15087	Cpe	Carboxypeptidase E	1.07483	0.270502	-0.151498	0.900315	0.492013	0.616919	0.577953	0.306412	0.676244	-0.45791	0.72804	0.591087	0.923331	1.89649	0.522013
Q6AYK6	Cacybp	Calcyclin-binding protein	0.0847932	0.481646	-0.342323	0.78877	0.492027	-0.120337	0.224568	-0.137193	0.618695	-0.20513	0.867461	0.35712	-0.257529	0.836519	0.29768
Q03346	Pmpcb	Mitochondrial-processing peptidase subunit beta	-0.116143	0.349707	0.0529386	1.03738	0.492027	-0.0321356	0.230785	-0.0310691	0.576393	0.0840078	1.05996	0.567095	-0.0632047	0.957136	0.303326
Q4FZT8	Spryd4	SPRY domain-containing protein 4	-0.173651	0.250873	0.149682	1.10932	0.492027	0.211345	0.679023	-0.235314	0.494944	0.384996	1.30586	0.170581	-0.0239685	0.983524	0.525212
O35763	Msn	Moesin	-0.289043	0.125379	-0.129586	0.914094	0.492152	-0.969045	0.0166703	0.550416	0.520681	-0.680002	0.624164	0.360067	-0.418629	0.748135	0.0171946
Q4QQW8	Plbd2	Putative phospholipase B-like 2	0.466593	0.42338	-0.305445	0.809193	0.492495	-0.404803	0.23267	0.56595	0.337851	-0.871395	0.546618	0.150331	0.161148	1.11818	0.654326
Q5EB81	Cyb5r1	NADH-cytochrome b5 reductase 1	-0.101438	0.485139	-0.0351437	0.975935	0.49333	0.126556	0.265299	-0.263138	0.0293183	0.227995	1.17121	0.11442	-0.136582	0.909672	0.255581
Q62733	Tmpo	Lamina-associated polypeptide 2, isoform beta	0.248763	0.506242	-0.522389	0.696218	0.493445	-0.667867	0.304168	0.394241	0.442812	-0.916631	0.529745	0.304796	-0.273626	0.827238	0.634369
B2RYU8	Lyrm1	LYR motif-containing protein 1	-0.13886	0.628225	-0.446901	0.733617	0.493606	0.2659	0.49333	-0.851661	0.13683	0.40476	1.32387	0.381809	-0.585761	0.666298	0.431676
Q60587	Hadhb	Trifunctional enzyme subunit beta, mitochondrial	-0.253395	0.459092	0.162615	1.11931	0.493692	-0.237222	0.442129	0.146441	0.336851	0.0161735	1.01127	0.151931	-0.0907804	0.939015	0.640873
Q4KM49	Yars1	Tyrosine--tRNA ligase, cytoplasmic	0.321013	0.5188	-0.377442	0.769801	0.494249	-0.821688	0.0221987	0.76526	0.103848	-1.1427	0.452911	0.0553496	-0.0564286	0.961642	0.637803
P05503	Mtco1	Cytochrome c oxidase subunit 1	-0.693972	0.0494435	0.416939	1.33509	0.494261	-0.365293	0.0437427	0.0882592	0.572655	0.328679	1.25586	0.595054	-0.277034	0.825286	0.180476
P62755	Rps6	40S ribosomal protein S6	-0.0370413	0.64565	-0.00935309	0.993538	0.495243	-0.110679	0.437053	0.0642849	0.67018	-0.073638	0.950239	0.501816	-0.0463943	0.968353	0.45932
B5DEN9	Vps28	Vacuolar protein sorting-associated protein 28 homolog	-0.323771	0.676406	-0.178206	0.883802	0.495966	-0.411642	0.581046	-0.0903347	0.459092	-0.0878709	0.94091	0.641975	-0.501977	0.706138	0.314143
Q9JJ22	Erap1	Endoplasmic reticulum aminopeptidase 1	0.103349	0.51276	-0.0594953	0.9596	0.495966	0.0669777	0.549004	-0.0231239	0.545147	-0.0363714	0.975104	0.299726	0.0438538	1.03086	0.682201
P58775	Tpm2	Tropomyosin beta chain	-0.604139	0.285194	0.582554	1.4975	0.496917	-0.903072	0.191179	0.881487	0.364268	-0.298933	0.812854	0.561864	-0.0215849	0.98515	0.491536
Q5XI37	Mrps15	28S ribosomal protein S15, mitochondrial	0.0217517	0.374736	0.100919	1.07246	0.498141	0.217903	0.229321	-0.0952322	0.609371	0.196151	1.14564	0.528065	0.122671	1.08875	0.458001
Q68FT1	Coq9	Ubiquinone biosynthesis protein COQ9, mitochondrial	-0.0890625	0.599727	-0.00303743	0.997897	0.498203	-0.0126141	0.599509	-0.0794858	0.663812	0.0764484	1.05442	0.492027	-0.0920999	0.938156	0.615562
Q6P6T4	Eml2	Echinoderm microtubule-associated protein-like 2	0.455019	0.510217	-0.527174	0.693913	0.498655	-0.020399	0.654915	-0.051756	0.634949	-0.475418	0.719258	0.552317	-0.072155	0.951216	0.659554
P63039	Hspd1	60 kDa heat shock protein, mitochondrial	-0.249621	0.0401035	0.0821444	1.05859	0.498728	-0.15992	0.0908611	-0.00755638	0.665805	0.0897008	1.06415	0.483111	-0.167477	0.890399	0.0816089
Q5XIC0	Eci2	Enoyl-CoA delta isomerase 2	-0.0649847	0.00865565	-0.122664	0.91849	0.499354	0.109971	0.479644	-0.29762	0.0901577	0.174956	1.12893	0.0267258	-0.187649	0.878035	0.0309764
P16036	Slc25a3	Phosphate carrier protein, mitochondrial	-0.248552	0.0773059	0.0678431	1.04815	0.499354	-0.0479298	0.098267	-0.132779	0.57405	0.200622	1.14919	0.616007	-0.180709	0.88227	0.221688
Q4KM74	Sec22b	Vesicle-trafficking protein SEC22b	-0.201551	0.484091	-0.100778	0.93253	0.499354	-0.183815	0.502344	-0.118515	0.602284	0.0177369	1.01237	0.657558	-0.30233	0.810942	0.254777
Q66X93	Snd1	Staphylococcal nuclease domain-containing protein 1	0.246054	0.298692	-0.257714	0.836412	0.499354	-0.282307	0.235146	0.270647	0.110807	-0.528361	0.693342	0.0851046	-0.0116595	0.991951	0.458001
Q6AYH5	Dctn2	Dynactin subunit 2	0.246325	0.314362	-0.0842325	0.943286	0.499354	-0.523358	0.0935122	0.685451	0.0490313	-0.769684	0.586546	0.0200873	0.162093	1.11891	0.523179
P42123	Ldhb	L-lactate dehydrogenase B chain	0.218449	0.664587	-0.133791	0.911434	0.50033	-0.0807002	0.252803	0.165359	0.110524	-0.299149	0.812731	0.242217	0.0846586	1.06044	0.468929
P62271	Rps18	40S ribosomal protein S18	0.218837	0.330491	-0.304042	0.80998	0.5004	-0.245588	0.447018	0.160384	0.465194	-0.464425	0.72476	0.188997	-0.0852046	0.942651	0.616007
Q5XFW8	Sec13	Protein SEC13 homolog	-0.111932	0.615587	-0.179716	0.882877	0.500431	-0.505714	0.0457999	0.214066	0.500572	-0.393782	0.761131	0.262794	-0.291648	0.816968	0.360067
P01161	Nppa	Natriuretic peptides A	0.284821	0.567095	-0.429243	0.742651	0.500476	-0.159292	0.634949	0.0148695	0.660909	-0.444113	0.735036	0.522179	-0.144422	0.904742	0.611317
A1L108	Arpc5l	Actin-related protein 2/3 complex subunit 5-like protein	0.07135	0.575822	-0.574229	0.671645	0.500664	-0.440059	0.234361	-0.0628197	0.50749	-0.511409	0.701537	0.214232	-0.502879	0.705697	0.582997
Q4V8B7	Hsdl1	Inactive hydroxysteroid dehydrogenase-like protein 1	-0.442743	0.214232	0.474855	1.38978	0.500718	0.0249027	0.607957	0.00720993	0.524662	0.467645	1.38285	0.276409	0.0321126	1.02251	0.441066
Q7TT47	Spg7	Paraplegin	0.0918387	0.555926	0.034496	1.0242	0.500718	0.177231	0.372418	-0.050896	0.390435	0.085392	1.06098	0.29654	0.126335	1.09152	0.657558
Q9Z2Q1	Sec31a	Protein transport protein Sec31A	-0.0870405	0.406761	-0.0764517	0.948387	0.501575	-0.273748	0.0144055	0.110256	0.023416	-0.186708	0.878608	0.0208529	-0.163492	0.892861	0.611317
P47245	Nrdc	Nardilysin	-0.0695972	0.513807	0.655739	1.57542	0.501626	0.616325	0.61102	-0.0301835	0.609913	0.685923	1.60873	0.417046	0.586142	1.50123	0.686136
O35509	Rab11b	Ras-related protein Rab-11B	0.218118	0.572994	0.253548	1.19214	0.502256	0.456918	0.575472	0.0147477	0.670055	0.2388	1.18001	0.492027	0.471665	1.38671	0.590951
Q9WVC0	Septin7	Septin-7	-0.209766	0.219858	-0.474239	0.719847	0.502344	-0.191548	0.150386	-0.492457	0.484822	0.0182179	1.01271	0.680069	-0.684004	0.622435	0.0680969
Q5BK81	Ptgr2	Prostaglandin reductase 2	0.0518841	0.398442	0.111688	1.08049	0.502415	-0.225778	0.65168	0.38935	0.5581	-0.277662	0.824927	0.39436	0.163572	1.12006	0.577865
B0BNI5	Olfml3	Olfactomedin-like protein 3	0.157138	0.454297	-0.155348	0.897916	0.502415	0.885739	0.188141	-0.883949	0.211211	0.728601	1.65703	0.44177	0.00178964	1.00124	0.589572
P17074	Rps19	40S ribosomal protein S19	0.405841	0.31982	-0.311467	0.805822	0.503415	-0.668458	0.0210359	0.762832	0.0362995	-1.0743	0.474902	0.0139062	0.0943739	1.0676	0.53952
P63326	Rps10	40S ribosomal protein S10	0.108609	0.352801	-0.111307	0.925749	0.5049	0.158456	0.574183	-0.161154	0.380589	0.0498469	1.03516	0.290778	-0.00269764	0.998132	0.485139
Q8VHU4	Elp1	Elongator complex protein 1	0.830597	0.636087	-0.0818455	0.944848	0.50515	0.547537	0.621359	0.201214	0.352142	-0.283059	0.821846	0.585607	0.748751	1.68034	0.385965
Q63488	Slc20a2	Sodium-dependent phosphate transporter 2	0.611804	0.356984	-0.450456	0.731812	0.505713	-0.242071	0.56058	0.403419	0.334093	-0.853875	0.553296	0.281245	0.161348	1.11833	0.493134
Q498R3	Dnajc10	DnaJ homolog subfamily C member 10	0.0221926	0.684274	-0.22266	0.856984	0.505979	-0.112574	0.452892	-0.087894	0.284055	-0.134766	0.910817	0.437053	-0.200468	0.870268	0.522179
Q5FVM4	Nono	Non-POU domain-containing octamer-binding protein	-0.138013	0.323402	-0.085029	0.942766	0.506241	-0.195699	0.0107028	-0.0273433	0.36147	-0.0576857	0.960804	0.259119	-0.223042	0.856757	0.0482442
O88884	Akap1	A-kinase anchor protein 1, mitochondrial	0.0436042	0.543935	0.05562	1.03931	0.506242	-0.0516604	0.418466	0.150885	0.116884	-0.0952646	0.936101	0.314369	0.0992243	1.0712	0.3054
Q09137	Prkaa2	5'-AMP-activated protein kinase catalytic subunit alpha-2	0.0988417	0.606778	-0.216722	0.860518	0.506242	-0.0975074	0.563226	-0.0203734	0.446679	-0.196349	0.872756	0.525918	-0.117881	0.92154	0.385864
P40615	Dkc1	H/ACA ribonucleoprotein complex subunit DKC1	-0.266102	0.568318	0.389856	1.31026	0.506242	-0.414057	0.415544	0.537811	0.372273	-0.147955	0.902529	0.635457	0.123754	1.08957	0.608571
Q4QQW3	Adhfe1	Hydroxyacid-oxoacid transhydrogenase, mitochondrial	-0.313811	0.413744	0.106158	1.07636	0.506242	-0.100145	0.645498	-0.107507	0.611703	0.213665	1.15963	0.363428	-0.207653	0.865945	0.652209
Q3SWU3	Hnrnpdl	Heterogeneous nuclear ribonucleoprotein D-like	0.115221	0.677941	-0.43248	0.740987	0.506331	-0.0402113	0.132525	-0.277048	0.44177	-0.155432	0.897863	0.329266	-0.317259	0.802593	0.393196
Q6AXQ0	Sae1	SUMO-activating enzyme subunit 1	-0.264765	0.668109	0.0380032	1.02669	0.506454	0.0399657	0.377763	-0.266728	0.28745	0.304731	1.23519	0.369481	-0.226762	0.854551	0.50749
P14841	Cst3	Cystatin-C	0.169909	0.417444	0.0892999	1.06385	0.50749	0.0506231	0.541454	0.208586	0.0492586	-0.119286	0.920643	0.255581	0.259209	1.19682	0.154475
Q9EQT5	Tinagl1	Tubulointerstitial nephritis antigen-like	-0.637725	0.15154	0.118463	1.08558	0.50749	-1.05737	0.126659	0.538107	0.350867	-0.419645	0.747609	0.542175	-0.519262	0.697728	0.218678
Q5XIK2	Tmx2	Thioredoxin-related transmembrane protein 2	0.0412484	0.295919	0.0499758	1.03525	0.50749	-0.0700108	0.118447	0.161235	0.233114	-0.111259	0.92578	0.445283	0.0912242	1.06527	0.453512
B4F7F3	Arvcf	Splicing regulator ARVCF	-0.302252	0.678381	-0.21592	0.860997	0.50749	-0.49169	0.427847	-0.0264823	0.605273	-0.189437	0.876948	0.456189	-0.518172	0.698256	0.48732
B2RYT9	Taco1	Translational activator of cytochrome c oxidase 1	-0.0164148	0.391741	0.0209794	1.01465	0.50749	0.108541	0.678971	-0.103977	0.469647	0.124956	1.09047	0.313227	0.00456459	1.00317	0.518357
A4F267	Tomm40l	Mitochondrial import receptor subunit TOM40B	0.505941	0.655928	-0.826806	0.563776	0.50749	-0.0311152	0.644529	-0.289749	0.575376	-0.537056	0.689176	0.613049	-0.320864	0.80059	0.526661
Q9R063	Prdx5	Peroxiredoxin-5, mitochondrial	-0.0394112	0.643232	0.0229407	1.01603	0.50749	0.0593546	0.636714	-0.0758251	0.603578	0.0987658	1.07086	0.599509	-0.0164705	0.988648	0.540999
Q63228	Gmfb	Glia maturation factor beta	-0.0467449	0.434356	0.0946027	1.06777	0.50749	-0.193803	0.175006	0.241661	0.14331	-0.147058	0.90309	0.526099	0.0478578	1.03373	0.593375
Q5HZY0	Ubxn4	UBX domain-containing protein 4	0.0972993	0.462523	-0.193967	0.874199	0.50749	0.0880447	0.391184	-0.184712	0.439504	-0.00925457	0.993606	0.6467	-0.0966677	0.935191	0.611703
O70593	Sgta	Small glutamine-rich tetratricopeptide repeat-containing protein alpha	0.402729	0.457871	-0.113688	0.924222	0.50749	-0.296679	0.260578	0.58572	0.352801	-0.699408	0.615825	0.180099	0.289041	1.22183	0.669627
P63281	Ube2i	SUMO-conjugating enzyme UBC9	-0.933333	0.287564	0.0590178	1.04176	0.507997	-1.35231	0.188636	0.477998	0.243766	-0.41898	0.747953	0.31924	-0.874315	0.545513	0.554661
P83953	Kpna1	Importin subunit alpha-5	-4.49608	0.495951	1.68573	3.21703	0.508219	#N/A	#N/A	#N/A	#N/A	#N/A	#N/A	#N/A	-2.81036	0.14256	0.515134
P62909	Rps3	40S ribosomal protein S3	-0.0454542	0.50008	-0.174534	0.886053	0.509798	-0.155171	0.286168	-0.0648177	0.316983	-0.109717	0.92677	0.226323	-0.219989	0.858572	0.68459
P61149	Fgf1	Fibroblast growth factor 1	-0.532526	0.3054	0.350772	1.27524	0.509847	-0.936216	0.0137377	0.754462	0.00781097	-0.40369	0.755922	0.0960966	-0.181754	0.88163	0.432735
P97829	Cd47	Leukocyte surface antigen CD47	-0.176545	0.579497	0.276031	1.21086	0.510093	0.217992	0.320464	-0.118505	0.656383	0.394537	1.31452	0.262195	0.0994864	1.07139	0.577257
F1LTR1	Wdr26	WD repeat-containing protein 26	0.31025	0.685617	0.580003	1.49485	0.510217	0.619983	0.60276	0.270269	0.608571	0.309733	1.23948	0.566213	0.890252	1.8535	0.542576
B5DEQ3	Xpnpep3	Xaa-Pro aminopeptidase 3	0.0802143	0.232025	0.0213799	1.01493	0.51083	0.105539	0.0629143	-0.00394453	0.22823	0.0253244	1.01771	0.392093	0.101594	1.07296	0.434686
Q9QY17	Pacsin2	Protein kinase C and casein kinase substrate in neurons 2 protein	0.270283	0.0821991	-0.109212	0.927094	0.511108	-0.125103	0.391295	0.286173	0.620432	-0.395386	0.760286	0.427847	0.161071	1.11812	0.28745
Q6AY04	Maip1	m-AAA protease-interacting protein 1, mitochondrial	-0.0599209	0.544008	-0.0964896	0.935306	0.511108	-0.0173918	0.65742	-0.139019	0.484822	0.0425291	1.02992	0.615562	-0.15641	0.897255	0.409371
Q4V7C6	Gmps	GMP synthase [glutamine-hydrolyzing]	0.132237	0.496917	-0.301763	0.81126	0.511461	-0.526759	0.173911	0.357232	0.231006	-0.658996	0.633319	0.164217	-0.169527	0.889134	0.68459
Q66HF9	Lrrfip1	Leucine-rich repeat flightless-interacting protein 1	#N/A	#N/A	1.22547	2.33832	0.512502	#N/A	#N/A	#N/A	#N/A	#N/A	#N/A	#N/A	#N/A	#N/A	#N/A
P17136;P63164	Snrpb;Snrpn	Small nuclear ribonucleoprotein-associated protein B;Small nuclear ribonucleoprotein-associated protein N	-0.428808	0.230542	0.171912	1.12655	0.51276	-0.184331	0.500707	-0.0725647	0.60744	0.244477	1.18466	0.417285	-0.256896	0.836887	0.408451
Q4VSI4	Usp7	Ubiquitin carboxyl-terminal hydrolase 7	0.264032	0.64565	-0.251796	0.83985	0.51276	-0.14132	0.625233	0.153556	0.611383	-0.405352	0.755052	0.583812	0.0122363	1.00852	0.554661
Q9QX69	Lancl1	Glutathione S-transferase LANCL1	-0.432558	0.556817	0.286251	1.21947	0.51276	-0.336764	0.414749	0.190456	0.378974	0.0957949	1.06865	0.615993	-0.146307	0.90356	0.640944
P29418	Atp5f1e	ATP synthase subunit epsilon, mitochondrial	-0.245696	0.364073	0.124177	1.08989	0.51276	0.0451694	0.486986	-0.166689	0.5639	0.290866	1.22337	0.176392	-0.12152	0.919219	0.674739
Q03555	Gphn	Gephyrin	0.455344	0.459393	-0.522001	0.696405	0.513173	-0.592644	0.164788	0.525988	0.29654	-1.04799	0.483642	0.213583	-0.0666565	0.954848	0.645998
Q5I0L3	Yars2	Tyrosine--tRNA ligase, mitochondrial	-0.247376	0.473094	0.267585	1.20379	0.513813	0.0948867	0.378354	-0.0746777	0.396981	0.342262	1.26774	0.127749	0.0202091	1.01411	0.672925
P48508	Gclm	Glutamate--cysteine ligase regulatory subunit	-0.367372	0.0997579	0.150213	1.10973	0.514765	0.684814	0.0663136	-0.901973	0.314369	1.05219	2.07367	0.456668	-0.21716	0.860257	0.214249
P21139	Man2c1	Alpha-mannosidase 2C1	0.0586651	0.263918	0.0186552	1.01301	0.515015	-0.259599	0.0951116	0.336919	0.255581	-0.318264	0.802035	0.417285	0.0773203	1.05506	0.488997
P0C5E3	Palld	Palladin (Fragment)	-0.0396429	0.6186	0.12782	1.09264	0.515134	-0.593218	0.0856904	0.681395	0.0600606	-0.553575	0.681329	0.218396	0.0881766	1.06303	0.578533
P47727	Cbr1	Carbonyl reductase [NADPH] 1	-0.176441	0.537135	0.0505511	1.03566	0.515947	-0.0647427	0.61184	-0.0611468	0.581644	0.111698	1.0805	0.6244	-0.125889	0.916439	0.640944
Q64537	Capns1	Calpain small subunit 1	0.491523	0.232244	0.0324873	1.02277	0.516748	0.222335	0.636669	0.301675	0.343432	-0.269188	0.829787	0.232489	0.52401	1.43795	0.360352
Q7TMA5	Apob	Apolipoprotein B-100	-0.0404177	0.198862	0.120214	1.0869	0.516748	-0.144937	0.242154	0.224733	0.525873	-0.104519	0.930115	0.663853	0.0797968	1.05687	0.418264
P10760	Ahcy	Adenosylhomocysteinase	0.178317	0.624004	-0.250166	0.8408	0.516748	0.176132	0.515972	-0.247981	0.398231	-0.00218524	0.998486	0.596203	-0.0718492	0.951418	0.597658
P70470	Lypla1	Acyl-protein thioesterase 1	-0.136514	0.383605	0.0478584	1.03373	0.517071	0.106999	0.643877	-0.195654	0.643877	0.243513	1.18387	0.467862	-0.0886551	0.940399	0.595485
P40307	Psmb2	Proteasome subunit beta type-2	-0.234297	0.546541	-0.0488183	0.966728	0.517306	-0.362071	0.259433	0.0789561	0.363498	-0.127774	0.915242	0.233475	-0.283115	0.821815	0.642885
Q5BK62	Mpv17	Protein Mpv17	-0.454843	0.496917	-0.0108779	0.992488	0.517363	-0.307249	0.675769	-0.158472	0.339298	0.147594	1.10772	0.54018	-0.465721	0.724109	0.232733
P04642	Ldha	L-lactate dehydrogenase A chain	-0.128688	0.670055	0.0337127	1.02364	0.517516	-0.398696	0.139743	0.303721	0.0480079	-0.270008	0.829315	0.19062	-0.094975	0.936288	0.523742
Q4FZY0	Efhd2	EF-hand domain-containing protein D2	-0.0952062	0.594939	0.0317033	1.02222	0.517702	-1.3036	0.0358372	1.2401	0.000997513	-1.20839	0.43275	0.0635591	-0.063503	0.956938	0.646201
P11250	Rpl34	60S ribosomal protein L34	0.130802	0.600512	-0.292868	0.816277	0.518021	-0.652516	0.0714004	0.490449	0.31675	-0.783318	0.581029	0.302341	-0.162067	0.893744	0.499354
Q712U5	Arpp19	cAMP-regulated phosphoprotein 19	0.504138	0.447007	-0.272516	0.827875	0.51836	0.427623	0.557379	-0.196001	0.635453	-0.0765149	0.948346	0.580864	0.231622	1.17415	0.610205
Q75WE7	Vwa5a	von Willebrand factor A domain-containing protein 5A	-0.029945	0.532069	-0.146258	0.903591	0.5188	-0.79357	0.131107	0.617367	0.150499	-0.763625	0.589014	0.176244	-0.176203	0.885029	0.656134
P62718	Rpl18a	60S ribosomal protein L18a	-0.162182	0.0843617	-0.0047481	0.996714	0.519298	0.0497363	0.431676	-0.216666	0.378752	0.211918	1.15823	0.187694	-0.16693	0.890736	0.18592
P0C5I0	Cdnf	Cerebral dopamine neurotrophic factor	-0.217923	0.231625	0.0287925	1.02016	0.519647	-0.384836	0.0765751	0.195706	0.365867	-0.166914	0.890746	0.399508	-0.18913	0.877134	0.615648
P62902	Rpl31	60S ribosomal protein L31	0.184504	0.406369	-0.308334	0.807574	0.519898	-0.272557	0.492027	0.148726	0.44177	-0.45706	0.728469	0.253441	-0.12383	0.917748	0.611383
Q641X8	Eif3e	Eukaryotic translation initiation factor 3 subunit E	0.0539064	0.521689	-0.32472	0.798454	0.519898	-0.493546	0.00431461	0.222733	0.0344267	-0.547453	0.684227	0.0135212	-0.270813	0.828852	0.664304
Q5U2U0	Clpx	ATP-dependent Clp protease ATP-binding subunit clpX-like, mitochondrial	0.111141	0.573329	-0.0312218	0.978591	0.521125	0.0257026	0.426814	0.0542164	0.135472	-0.0854382	0.942498	0.235146	0.0799191	1.05696	0.4213
P00406	Mtco2	Cytochrome c oxidase subunit 2	-0.239908	0.078813	0.12738	1.09231	0.521387	0.107016	0.249761	-0.219544	0.0238832	0.346924	1.27185	0.0370571	-0.112529	0.924966	0.0560911
Q80Z70	Sel1l	Protein sel-1 homolog 1	0.275797	0.608092	0.513849	1.42785	0.521689	0.688455	0.669696	0.10119	0.659083	0.412659	1.33114	0.456438	0.789645	1.72865	0.682379
P04646	Rpl35a	60S ribosomal protein L35a	-0.279589	0.353228	-0.0544028	0.962993	0.522179	-0.356958	0.0796014	0.0229671	0.181908	-0.0773699	0.947784	0.350943	-0.333991	0.793339	0.540722
Q6PDW6	Mrpl17	39S ribosomal protein L17, mitochondrial	-0.152843	0.15308	-0.111984	0.925315	0.523015	-0.267002	0.265299	0.00217491	0.527495	-0.114159	0.923921	0.659308	-0.264827	0.832299	0.0570078
P51886	Lum	Lumican	-0.500576	0.230506	0.199697	1.14846	0.523279	-0.0331797	0.677847	-0.267698	0.310801	0.467396	1.38261	0.161702	-0.300878	0.811758	0.36134
Q63016	Slc7a5	Large neutral amino acids transporter small subunit 1	-0.124687	0.641159	-0.416309	0.74934	0.523505	-0.925908	0.234882	0.384912	0.512949	-0.801221	0.573863	0.382512	-0.540996	0.687296	0.381809
Q4KM62	Palmd	Palmdelphin	0.601151	0.415544	0.116177	1.08386	0.523722	0.730879	0.5095	-0.0135507	0.639407	0.129728	1.09409	0.522179	0.717328	1.64413	0.467862
P34058	Hsp90ab1	Heat shock protein HSP 90-beta	0.0525249	0.463504	-0.0552018	0.96246	0.523742	-0.322201	0.0104176	0.319524	0.0145275	-0.374726	0.771252	0.00727137	-0.00267694	0.998146	0.642879
P0C2C4	Mrpl10	39S ribosomal protein L10, mitochondrial	0.144079	0.682355	-0.0174156	0.988001	0.524069	-0.0513278	0.615993	0.177991	0.440466	-0.195407	0.873327	0.639668	0.126664	1.09177	0.50515
Q63750	Mrpl23	39S ribosomal protein L23, mitochondrial	-0.0204649	0.628204	0.0449314	1.03163	0.524197	0.108083	0.398739	-0.0836162	0.245726	0.128548	1.09319	0.55697	0.0244665	1.0171	0.562887
Q9JLJ3	Aldh9a1	4-trimethylaminobutyraldehyde dehydrogenase	-0.14552	0.0986042	0.0315996	1.02214	0.524386	0.026422	0.511224	-0.140343	0.283667	0.171942	1.12657	0.186905	-0.113921	0.924073	0.267598
P42667	Sec11a	Signal peptidase complex catalytic subunit SEC11A	-0.0557256	0.583999	-0.143414	0.905374	0.52459	-0.0991943	0.520681	-0.0999458	0.56363	-0.0434687	0.970319	0.642298	-0.19914	0.87107	0.405741
P21708	Mapk3	Mitogen-activated protein kinase 3	-0.0145025	0.676585	-0.286983	0.819615	0.524662	-0.477138	0.179496	0.175653	0.572655	-0.462635	0.72566	0.370317	-0.301485	0.811417	0.461963
P10960	Psap	Prosaposin	0.182216	0.163741	-0.542452	0.686603	0.524662	-0.124331	0.343783	-0.235905	0.681929	-0.306547	0.808574	0.468375	-0.360236	0.779037	0.465774
P49088	Asns	Asparagine synthetase [glutamine-hydrolyzing]	0.11458	0.606778	-0.238748	0.84748	0.524985	-0.673526	0.47947	0.549358	0.504777	-0.788106	0.579104	0.316541	-0.124169	0.917533	0.634949
Q9QXU8	Dync1li1	Cytoplasmic dynein 1 light intermediate chain 1	0.663828	0.509798	0.106869	1.07689	0.525129	0.0457358	0.0566287	0.724962	0.086703	-0.618092	0.651532	0.0598979	0.770697	1.70609	0.682582
P08082	Cltb	Clathrin light chain B	0.140205	0.598243	-0.359652	0.779352	0.525218	-0.694991	0.559175	0.475544	0.582264	-0.835197	0.560507	0.653846	-0.219447	0.858895	0.387623
B5DFN2	Ahcyl1	S-adenosylhomocysteine hydrolase-like protein 1	-0.357172	0.399545	-0.237845	0.848011	0.525251	-0.625946	0.146781	0.0309287	0.620432	-0.268774	0.830025	0.457156	-0.595017	0.662037	0.211596
F1M3G7	Akap13	A-kinase anchor protein 13	0.2422	0.596203	-0.110945	0.925981	0.525618	-0.43341	0.544094	0.564665	0.65168	-0.67561	0.626067	0.493405	0.131255	1.09525	0.602187
A0JPQ9	Chid1	Chitinase domain-containing protein 1	0.117856	0.569833	-0.255053	0.837956	0.526052	-0.116304	0.541932	-0.0208931	0.546478	-0.23416	0.85018	0.418916	-0.137198	0.909284	0.666998
P17046	Lamp2	Lysosome-associated membrane glycoprotein 2	-0.174295	0.575599	-0.146569	0.903396	0.526099	-0.237003	0.582938	-0.083861	0.349918	-0.0627081	0.957465	0.469819	-0.320864	0.80059	0.422347
P62138	Ppp1ca	Serine/threonine-protein phosphatase PP1-alpha catalytic subunit	0.070608	0.683704	-0.0207768	0.985702	0.526099	-0.0775617	0.458705	0.127393	0.60107	-0.14817	0.902395	0.437053	0.0498312	1.03514	0.540591
Q63060	Gk	Glycerol kinase	-0.160717	0.279546	0.179418	1.13243	0.526184	-0.021826	0.450503	0.0405265	0.231006	0.138891	1.10106	0.096143	0.0187005	1.01305	0.475819
P39069	Ak1	Adenylate kinase isoenzyme 1	-0.229702	0.342538	0.0521028	1.03677	0.526478	-0.422402	0.320464	0.244803	0.494743	-0.192701	0.874966	0.639668	-0.177599	0.884173	0.621532
O88453	Safb	Scaffold attachment factor B1	0.317722	0.453365	-0.342399	0.788729	0.526949	-0.43248	0.36134	0.407803	0.419855	-0.750202	0.59452	0.235146	-0.0246777	0.98304	0.652958
Q5XI97	Aarsd1	Alanyl-tRNA editing protein Aarsd1	0.00943877	0.561895	0.271905	1.2074	0.52709	-0.112069	0.37901	0.393412	0.41231	-0.121507	0.919227	0.599727	0.281343	1.21533	0.602018
P35435	Atp5f1c	ATP synthase subunit gamma, mitochondrial	-0.0793123	0.461963	-0.0459585	0.968646	0.527112	0.105659	0.0284471	-0.23093	0.0403232	0.184972	1.13679	0.0792201	-0.125271	0.916832	0.637803
P62630	Eef1a1	Elongation factor 1-alpha 1	-0.426955	0.038656	-0.0278804	0.98086	0.527133	-0.559887	1.29e-05	0.105051	0.213583	-0.132932	0.911976	0.133785	-0.454835	0.729594	0.00317383
P62775	Mtpn	Myotrophin	-0.0157432	0.60295	-0.316538	0.802994	0.527133	-1.18372	0.0373884	0.851438	0.217666	-1.16798	0.445045	0.277368	-0.332281	0.794279	0.485932
P14740	Dpp4	Dipeptidyl peptidase 4	-0.576348	0.0996232	0.0613709	1.04346	0.527363	-0.0356692	0.552981	-0.479308	0.162398	0.540678	1.45466	0.0590457	-0.514977	0.699804	0.198973
P63031	Mpc1	Mitochondrial pyruvate carrier 1	-0.145411	0.565821	-0.044211	0.96982	0.527466	-0.0926059	0.399612	-0.0970163	0.340713	0.0528054	1.03728	0.665343	-0.189622	0.876835	0.638992
P12843	Igfbp2	Insulin-like growth factor-binding protein 2	-0.633202	0.437562	-0.325602	0.797965	0.527673	-0.0492517	0.660053	-0.909553	0.333652	0.58395	1.49895	0.455012	-0.958804	0.514483	0.3367
P22734	Comt	Catechol O-methyltransferase	-0.146283	0.653525	0.0962757	1.06901	0.528244	-0.0312552	0.636678	-0.0187524	0.426058	0.115028	1.083	0.599378	-0.0500076	0.965931	0.488449
Q4G012	Fmc1	Protein FMC1 homolog	-0.255266	0.429327	0.202226	1.15047	0.529377	-0.151599	0.391377	0.0985597	0.607309	0.103667	1.0745	0.559566	-0.0530393	0.963904	0.479966
Q6P791	Lamtor1	Ragulator complex protein LAMTOR1	0.0946175	0.537916	-0.0614504	0.9583	0.529377	-0.054067	0.454039	0.0872342	0.478067	-0.148685	0.902073	0.343707	0.0331672	1.02326	0.674937
P05942	S100a4	Protein S100-A4	-0.569228	0.481569	0.218508	1.16353	0.529733	-1.8456	0.173004	1.49488	0.0615598	-1.27637	0.412832	0.337968	-0.35072	0.784193	0.61341
P08650	C5	Complement C5	0.528855	0.297155	-0.131508	0.912877	0.530281	0.756238	0.384662	-0.358891	0.561595	0.227383	1.17071	0.666998	0.397347	1.31708	0.479688
P54645	Prkaa1	5'-AMP-activated protein kinase catalytic subunit alpha-1	0.189526	0.574538	-3.10668	0.116091	0.53154	#N/A	#N/A	#N/A	#N/A	#N/A	#N/A	#N/A	-2.91715	0.132388	0.475202
O09171	Bhmt	Betaine--homocysteine S-methyltransferase 1	0.555824	0.188636	-0.302725	0.81072	0.531816	0.546891	0.373065	-0.293791	0.677941	-0.00893307	0.993827	0.498203	0.2531	1.19176	0.418898
Q07803	Gfm1	Elongation factor G, mitochondrial	0.118122	0.0154344	0.0588605	1.04164	0.532385	0.00628369	0.335637	0.170699	0.168075	-0.111838	0.925408	0.234471	0.176982	1.13052	0.0132547
Q4V8C3	Eml1	Echinoderm microtubule-associated protein-like 1	-0.00797031	0.6346	-0.0493602	0.966365	0.532831	-0.152748	0.350075	0.0954178	0.632652	-0.144778	0.904519	0.485668	-0.0573305	0.961041	0.403031
Q5HZA9	Tmem126a	Transmembrane protein 126A	-0.207536	0.523284	-0.0788634	0.946803	0.533947	-0.212525	0.657095	-0.0738745	0.29654	-0.00498881	0.996548	0.44876	-0.2864	0.819946	0.386745
P63036	Dnaja1	DnaJ homolog subfamily A member 1	0.305934	0.234791	-0.0157013	0.989176	0.534913	0.225909	0.299726	0.0643242	0.590856	-0.0800255	0.946041	0.64983	0.290233	1.22284	0.38163
C9WPN6	Eif2s3y	Eukaryotic translation initiation factor 2 subunit 3, Y-linked	0.602516	0.587667	0.544133	1.45814	0.534913	-1.43769	0.16502	2.58434	0.0926024	-2.04021	0.243129	0.149287	1.14665	2.21399	0.415304
P80386	Prkab1	5'-AMP-activated protein kinase subunit beta-1	0.697512	0.509847	0.0452881	1.03189	0.535521	0.356875	0.674158	0.385926	0.653636	-0.340638	0.789692	0.506242	0.7428	1.67342	0.665127
Q5FVM7	Dnajc16	DnaJ homolog subfamily C member 16	0.0335767	0.67457	-0.275297	0.82628	0.535817	-0.415189	0.620432	0.173469	0.549355	-0.448766	0.732669	0.630583	-0.24172	0.845736	0.545297
Q63081	Pdia6	Protein disulfide-isomerase A6	0.33024	0.141282	-0.0846288	0.943027	0.535847	-0.228694	0.268844	0.474305	0.0391552	-0.558933	0.678804	0.00881902	0.245611	1.18559	0.299726
P12001	Rpl18	60S ribosomal protein L18	-0.169858	0.612822	0.0362022	1.02541	0.535847	-0.309459	0.0600606	0.175803	0.126234	-0.139601	0.90777	0.124786	-0.133656	0.911518	0.411307
P50503	St13	Hsc70-interacting protein	-0.0133516	0.640873	-0.111189	0.925825	0.535847	-0.335897	0.0704223	0.211356	0.241934	-0.322545	0.799658	0.213244	-0.12454	0.917296	0.535847
Q10728	Ppp1r12a	Protein phosphatase 1 regulatory subunit 12A	0.59397	0.548302	-0.556799	0.679809	0.535847	-0.580199	0.426058	0.61737	0.460654	-1.17417	0.443139	0.372273	0.037171	1.0261	0.65525
Q5U2S6	Asb2	Ankyrin repeat and SOCS box protein 2	0.5922	0.183006	-0.125882	0.916444	0.536414	0.300579	0.396981	0.165739	0.523279	-0.291621	0.816984	0.434686	0.466318	1.38158	0.174265
Q7TP48	Apmap	Adipocyte plasma membrane-associated protein	-0.188339	0.647028	0.00888326	1.00618	0.537135	-0.138185	0.621228	-0.0412704	0.408451	0.0501537	1.03538	0.572198	-0.179455	0.883036	0.49875
Q6AY09	Hnrnph2	Heterogeneous nuclear ribonucleoprotein H2	-0.0265262	0.372703	-0.156381	0.897273	0.537135	-0.073902	0.486549	-0.109005	0.655874	-0.0473759	0.967695	0.57605	-0.182907	0.880926	0.514092
Q6P7Q4	Glo1	Lactoylglutathione lyase	0.0485132	0.577905	-0.0470776	0.967895	0.537212	-0.032668	0.216553	0.0341037	0.294029	-0.0811813	0.945283	0.208724	0.00143565	1.001	0.640944
P09215	Prkcd	Protein kinase C delta type	0.153983	0.632897	0.26596	1.20244	0.538879	0.304944	0.61102	0.114999	0.650262	0.150961	1.11031	0.651363	0.419943	1.33788	0.425213
Q6AXQ4	Mtm1	Myotubularin	0.373803	0.451381	0.136832	1.09949	0.538879	0.614359	0.144269	-0.103723	0.262398	0.240555	1.18145	0.486986	0.510635	1.42468	0.624821
Q4KM73	Cmpk1	UMP-CMP kinase	-0.317116	0.51748	-0.087582	0.941099	0.538891	-0.481823	0.0185382	0.0771255	0.229789	-0.164708	0.892109	0.123711	-0.404698	0.755395	0.314369
Q68FS1	Nubp2	Cytosolic Fe-S cluster assembly factor NUBP2	-0.186946	0.675676	0.217566	1.16277	0.53931	0.175023	0.503624	-0.144403	0.681729	0.361969	1.28518	0.524662	0.0306201	1.02145	0.520681
A0JPM9	Eif3j	Eukaryotic translation initiation factor 3 subunit J	0.390238	0.316638	-0.255491	0.837702	0.539324	-0.707021	0.18635	0.841768	0.142597	-1.09726	0.467404	0.0675587	0.134748	1.0979	0.285386
O35115	Fhl2	Four and a half LIM domains protein 2	-0.273726	0.299556	0.0275109	1.01925	0.539443	0.0340029	0.332628	-0.280218	0.00755196	0.307729	1.23776	0.031641	-0.246216	0.843105	0.161123
Q9QYU4	Crym	Ketimine reductase mu-crystallin	0.342883	0.526113	0.389021	1.3095	0.539755	-0.561798	0.459853	1.2937	0.188636	-0.904682	0.534151	0.50749	0.731904	1.66083	0.163279
Q3MIE0	Echdc3	Enoyl-CoA hydratase domain-containing protein 3, mitochondrial	0.312598	0.620432	-0.0311044	0.978671	0.54018	0.347792	0.642879	-0.066298	0.684334	0.0351936	1.02469	0.542175	0.281494	1.21545	0.641163
G3V7P1	Stx12	Syntaxin-12	0.351466	0.44117	-0.111402	0.925688	0.540591	-0.0412662	0.542175	0.28133	0.62913	-0.392732	0.761686	0.633209	0.240064	1.18105	0.602018
P27867	Sord	Sorbitol dehydrogenase	0.389724	0.445882	-0.310076	0.806599	0.541264	0.286805	0.603042	-0.207157	0.684604	-0.102919	0.931147	0.546245	0.0796476	1.05676	0.598673
Q91XU1	Qki	Protein quaking	0.345424	0.463803	-0.172003	0.887609	0.541498	0.471287	0.462124	-0.297867	0.383605	0.125864	1.09116	0.414532	0.17342	1.12773	0.566635
D3ZMY7	Nt5c2	Cytosolic purine 5'-nucleotidase	-0.482545	0.490925	0.337255	1.26335	0.54197	-0.335494	0.163614	0.190204	0.241199	0.147051	1.1073	0.415544	-0.14529	0.904198	0.666053
P14882	Pcca	Propionyl-CoA carboxylase alpha chain, mitochondrial	-0.23534	0.251867	0.0601695	1.04259	0.542175	0.0190689	0.218678	-0.194239	0.0447501	0.254408	1.19285	0.00297312	-0.17517	0.885663	0.455053
Q6AY56	Tuba8	Tubulin alpha-8 chain	-0.0338196	0.607309	0.0364276	1.02557	0.542175	-0.0873391	0.561721	0.0899471	0.231238	-0.0535195	0.963583	0.409415	0.00260799	1.00181	0.465031
Q6MG60	Ddah2	N(G),N(G)-dimethylarginine dimethylaminohydrolase 2	-0.0848642	0.645998	0.245358	1.18539	0.542175	-0.379048	0.445084	0.539542	0.322205	-0.294184	0.815534	0.560361	0.160494	1.11767	0.524386
Q5XIM4	Dmac2l	ATP synthase subunit s, mitochondrial	-0.313675	0.235146	0.0546915	1.03864	0.542298	-0.266261	0.368249	0.00727731	0.683605	0.0474142	1.03341	0.579369	-0.258984	0.835677	0.35165
Q75Q39	Tomm70	Mitochondrial import receptor subunit TOM70	0.331269	0.537636	-0.265574	0.831868	0.542298	0.0534509	0.484822	0.0122445	0.142597	-0.277819	0.824837	0.274332	0.0656953	1.04659	0.38558
P06214	Alad	Delta-aminolevulinic acid dehydratase	-0.300889	0.467792	0.0724346	1.05149	0.542855	-0.49486	0.571532	0.266406	0.651282	-0.193971	0.874196	0.589855	-0.228454	0.853549	0.600512
P20417	Ptpn1	Tyrosine-protein phosphatase non-receptor type 1	0.267581	0.666394	-1.05694	0.480649	0.543935	1.03261	0.545882	-1.82198	0.655928	0.765033	1.69941	0.526375	-0.789363	0.5786	0.583812
P16446	Pitpna	Phosphatidylinositol transfer protein alpha isoform	0.288842	0.48732	-0.0895623	0.939808	0.54569	-0.108177	0.523179	0.307456	0.464257	-0.397019	0.759426	0.358711	0.199279	1.14812	0.624947
Q6RJR6	Rtn3	Reticulon-3	-0.364278	0.463085	0.10871	1.07826	0.545768	-0.528446	0.286514	0.272878	0.156969	-0.164168	0.892443	0.120739	-0.255568	0.837658	0.596203
Q9R064	Gorasp2	Golgi reassembly-stacking protein 2	0.312021	0.533274	-0.36359	0.777228	0.546009	0.56308	0.603748	-0.614649	0.620432	0.251059	1.19008	0.607309	-0.0515688	0.964887	0.684274
Q9R0J8	Lgmn	Legumain	0.568155	0.310791	-0.228043	0.853792	0.546227	-0.0530259	0.677847	0.393138	0.474759	-0.621181	0.650138	0.324715	0.340113	1.26586	0.462523
P97546	Nptn	Neuroplastin	0.302754	0.086934	0.153255	1.11208	0.546422	-0.50323	0.463253	0.959238	0.63799	-0.805984	0.571972	0.475765	0.456009	1.37174	0.376257
P07632	Sod1	Superoxide dismutase [Cu-Zn]	0.316147	0.0864457	-0.245526	0.843508	0.546541	0.0475114	0.665343	0.0231095	0.18032	-0.268636	0.830104	0.073745	0.0706209	1.05017	0.194739
Q4QR80	Mrps25	28S ribosomal protein S25, mitochondrial	0.0874293	0.324747	-0.00771251	0.994668	0.546541	0.195909	0.310801	-0.116192	0.466834	0.10848	1.07809	0.583999	0.0797168	1.05681	0.469318
Q00981	Uchl1	Ubiquitin carboxyl-terminal hydrolase isozyme L1	-0.402474	0.611611	0.669121	1.5901	0.546541	-1.24234	0.150499	1.50898	0.0377107	-0.839864	0.558696	0.389725	0.266647	1.20301	0.597609
B5DEH2	Erlin2	Erlin-2	-0.168323	0.491576	0.107149	1.0771	0.546704	-0.0109147	0.599826	-0.05026	0.657922	0.157409	1.11528	0.572412	-0.0611747	0.958483	0.633209
Q5FVQ9	Tbce	Tubulin-specific chaperone E	-0.163815	0.576093	0.185221	1.13699	0.547645	-0.601546	0.092606	0.622952	0.0957715	-0.43773	0.738295	0.535847	0.021406	1.01495	0.6346
P15999	Atp5f1a	ATP synthase subunit alpha, mitochondrial	-0.107042	0.0197101	0.070265	1.04991	0.54859	0.124879	0.547264	-0.161656	0.0269161	0.231921	1.1744	0.0596703	-0.0367766	0.974831	0.00814363
Q9JJ50	Hgs	Hepatocyte growth factor-regulated tyrosine kinase substrate	-0.0317366	0.681691	-0.366355	0.77574	0.548922	-0.794145	0.139743	0.396054	0.400677	-0.762409	0.589511	0.316299	-0.398091	0.758862	0.463803
Q63798	Psme2	Proteasome activator complex subunit 2	0.622437	0.501061	0.216899	1.16223	0.549516	1.1748	0.599727	-0.335465	0.50168	0.552364	1.46649	0.634133	0.839336	1.78923	0.31982
Q6I7R3	Isoc1	Isochorismatase domain-containing protein 1	0.13494	0.645998	-0.203131	0.868663	0.550061	-0.0233863	0.644529	-0.0448048	0.640944	-0.158326	0.896064	0.602063	-0.0681911	0.953833	0.598243
Q3ZAV8	Edc4	Enhancer of mRNA-decapping protein 4	0.405571	0.461859	-0.321419	0.800282	0.550852	0.0517556	0.542905	0.0323968	0.496083	-0.353816	0.782512	0.322405	0.0841524	1.06006	0.629257
Q8R491	Ehd3	EH domain-containing protein 3	0.190403	0.490925	0.0446885	1.03146	0.55287	-0.146944	0.44056	0.382035	0.376069	-0.337347	0.791496	0.326222	0.235091	1.17698	0.620805
D4ABY2	Copg2	Coatomer subunit gamma-2	-0.0707693	0.669315	-0.306856	0.808402	0.553283	-0.474099	0.247431	0.0964742	0.400465	-0.40333	0.756111	0.186629	-0.377625	0.769704	0.55809
Q9ES21	Sacm1l	Phosphatidylinositol-3-phosphatase SAC1	0.0707778	0.324164	-0.0786031	0.946974	0.554054	0.118752	0.631202	-0.126577	0.543214	0.0479742	1.03381	0.437053	-0.00782532	0.994591	0.435203
Q63619	Coq7	5-demethoxyubiquinone hydroxylase, mitochondrial (Fragment)	-0.00180425	0.370807	0.0978281	1.07016	0.554054	0.0152608	0.408451	0.0807631	0.577576	0.017065	1.0119	0.669315	0.0960239	1.06882	0.57405
Q9R1B1	Timm10b	Mitochondrial import inner membrane translocase subunit Tim10 B	0.134028	0.664304	-0.14152	0.906563	0.554162	0.426854	0.391097	-0.434346	0.127719	0.292826	1.22504	0.193979	-0.00749225	0.99482	0.597658
Q5XI81	Fxr1	RNA-binding protein FXR1	0.841332	0.379942	-0.274894	0.826511	0.554231	1.27678	0.677169	-0.710339	0.547264	0.435445	1.35233	0.417285	0.566438	1.48086	0.533947
Q5XIE0	Anp32e	Acidic leucine-rich nuclear phosphoprotein 32 family member E	-0.0500281	0.592271	0.0495729	1.03496	0.554661	-0.61723	0.126914	0.616775	0.0392935	-0.567202	0.674925	0.218678	-0.000455149	0.999685	0.35165
Q63598	Pls3	Plastin-3	-0.201221	0.499354	0.17373	1.12797	0.555141	-0.187114	0.656134	0.159623	0.663812	0.0141075	1.00983	0.564707	-0.0274911	0.981125	0.621729
Q03344	Atp5if1	ATPase inhibitor, mitochondrial	1.19438	0.492027	-0.500916	0.706658	0.556646	0.00556841	0.372482	0.687895	0.399422	-1.18881	0.438664	0.47947	0.693463	1.61716	0.644028
Q62826	Hnrnpm	Heterogeneous nuclear ribonucleoprotein M	0.100245	0.671007	-0.0672267	0.954471	0.556817	0.0544186	0.575757	-0.0214002	0.444474	-0.0458264	0.968735	0.571828	0.0330184	1.02315	0.506923
Q5M936	Tor3a	Torsin-3A	0.847337	0.10167	-0.207926	0.865781	0.55684	0.379287	0.409249	0.260124	0.571698	-0.46805	0.722941	0.218678	0.63941	1.55769	0.418813
Q8R478	Wbp2	WW domain-binding protein 2	-0.0669993	0.647555	0.298788	1.23011	0.557379	-0.523926	0.310791	0.755715	0.18028	-0.456927	0.728536	0.302341	0.231789	1.17429	0.612541
P40112	Psmb3	Proteasome subunit beta type-3	-0.112849	0.462124	-0.235498	0.849392	0.557985	-0.748662	0.110807	0.400316	0.450884	-0.635814	0.643578	0.341807	-0.348347	0.785484	0.241805
B0BN86	Tmem11	Transmembrane protein 11, mitochondrial	-0.259876	0.0748668	0.146814	1.10712	0.5581	0.0861105	0.640031	-0.199172	0.261872	0.345986	1.27102	0.0421581	-0.113062	0.924624	0.311799
Q9QXU2	Surf1	Surfeit locus protein 1	0.126017	0.524069	0.181684	1.13421	0.5581	0.0752805	0.557593	0.232421	0.599727	-0.0507365	0.965443	0.645839	0.307702	1.23773	0.632659
Q99PF5	Khsrp	Far upstream element-binding protein 2	1.2741	0.379942	-0.707374	0.612434	0.558138	-0.835323	0.590126	1.40205	0.440022	-2.10942	0.23174	0.444746	0.566722	1.48115	0.444443
Q2TL32	Ubr4	E3 ubiquitin-protein ligase UBR4	0.222338	0.537212	-0.106059	0.929123	0.559398	-0.165409	0.115937	0.281688	0.116747	-0.387747	0.764322	0.0837393	0.116279	1.08394	0.669315
Q920P0	Dcxr	L-xylulose reductase	0.323427	0.233475	-0.144353	0.904785	0.559441	0.479042	0.055423	-0.299969	0.324715	0.155615	1.1139	0.469503	0.179074	1.13216	0.43687
Q00438	Ptbp1	Polypyrimidine tract-binding protein 1	-0.568838	0.147325	-0.15852	0.895944	0.559566	-0.349022	0.175646	-0.378336	0.530281	0.219817	1.16459	0.660545	-0.727358	0.604009	0.0830728
Q5U1Z2	Trappc3	Trafficking protein particle complex subunit 3	0.212263	0.502622	-0.173336	0.88679	0.559566	-0.634391	0.345771	0.673318	0.299973	-0.846654	0.556073	0.322837	0.0389268	1.02735	0.603748
Q3KRE0	Atad3	ATPase family AAA domain-containing protein 3	-0.342054	0.642879	0.0953767	1.06834	0.55973	-0.0433046	0.17494	-0.203372	0.377763	0.298749	1.23008	0.211363	-0.246677	0.842836	0.50749
P0C0A2	Vps36	Vacuolar protein-sorting-associated protein 36	0.389303	0.334093	-0.040208	0.972515	0.56058	0.263389	0.435313	0.0857052	0.672925	-0.125913	0.916424	0.582938	0.349095	1.27376	0.438146
Q641W2	Myg1	MYG1 exonuclease	0.618182	0.413697	-0.289747	0.818046	0.56058	-0.407839	0.215632	0.736274	0.189565	-1.02602	0.491063	0.162096	0.328436	1.25565	0.540722
P00159	Mt-Cyb	Cytochrome b	-0.0203654	0.640873	0.208578	1.15555	0.56058	0.0098485	0.28561	0.178364	0.309198	0.0302139	1.02116	0.325948	0.188212	1.13935	0.597186
Q6P686	Ostf1	Osteoclast-stimulating factor 1	0.0456475	0.492027	-0.214774	0.861681	0.56058	0.357691	0.654359	-0.526818	0.639668	0.312044	1.24147	0.486986	-0.169126	0.889381	0.617363
P10818	Cox6a1	Cytochrome c oxidase subunit 6A1, mitochondrial	-0.0389488	0.420851	0.0534183	1.03772	0.560839	-0.163117	0.657484	0.177587	0.345347	-0.124168	0.917533	0.492027	0.0144694	1.01008	0.245281
P36972	Aprt	Adenine phosphoribosyltransferase	-0.0846994	0.417046	0.0696197	1.04944	0.561037	-0.522113	0.500718	0.507034	0.379942	-0.437414	0.738457	0.258882	-0.0150796	0.989602	0.56701
Q5XIA8	Ghitm	Growth hormone-inducible transmembrane protein	0.0984145	0.462523	-0.0519708	0.964618	0.561586	0.187746	0.632105	-0.141302	0.278099	0.0893312	1.06388	0.422347	0.0464437	1.03272	0.299556
P18395	Csde1	Cold shock domain-containing protein E1	0.135387	0.54018	-0.0725809	0.950935	0.562272	-0.385952	0.0894729	0.448757	0.22587	-0.521338	0.696725	0.172812	0.0628059	1.0445	0.684274
P0C2C0	Mrpl22	39S ribosomal protein L22, mitochondrial	-0.0882903	0.472458	0.165033	1.12119	0.562678	0.144819	0.655874	-0.068077	0.680381	0.23311	1.17537	0.457219	0.0767424	1.05463	0.665127
Q6PCU2	Atp6v1e1	V-type proton ATPase subunit E 1	0.112443	0.472458	-0.380868	0.767975	0.5639	-0.337289	0.396981	0.0688646	0.435203	-0.449732	0.732179	0.147688	-0.268425	0.830226	0.656535
P01946	Hba1	Hemoglobin subunit alpha-1/2	-0.808128	0.254496	0.242178	1.18278	0.564	-0.650751	0.146781	0.0848008	0.652689	0.157377	1.11526	0.594027	-0.56595	0.67551	0.149524
Q9JLA3	Uggt1	UDP-glucose:glycoprotein glucosyltransferase 1	0.238882	0.0371493	-0.0688388	0.953405	0.564198	0.255397	0.683704	-0.0853537	0.143375	0.0165149	1.01151	0.0608875	0.170043	1.12509	0.108062
Q9WV97	Timm9	Mitochondrial import inner membrane translocase subunit Tim9	0.168779	0.475765	-0.160861	0.894491	0.564198	0.162038	0.50749	-0.154119	0.577055	-0.00674177	0.995338	0.677941	0.00791826	1.0055	0.641998
P19332	Mapt	Microtubule-associated protein tau	0.561214	0.183082	-0.203121	0.868669	0.564685	-0.172128	0.666805	0.530221	0.334093	-0.733342	0.601509	0.195722	0.358093	1.28173	0.324715
O08984	Lbr	Delta(14)-sterol reductase LBR	0.00326185	0.562078	-0.135206	0.91054	0.564941	0.407756	0.173537	-0.5397	0.15149	0.404494	1.32362	0.142708	-0.131944	0.912601	0.677169
Q6AXM7	Hbs1l	HBS1-like protein	-0.122961	0.556817	-0.24732	0.84246	0.565156	-0.306422	0.180545	-0.0638584	0.63651	-0.183462	0.880588	0.582938	-0.370281	0.773632	0.322405
Q5I0D7	Pepd	Xaa-Pro dipeptidase	0.373806	0.603748	-0.17941	0.883064	0.566187	0.0148498	0.488492	0.179546	0.456438	-0.358956	0.779729	0.370128	0.194396	1.14424	0.669696
P18298	Mat2a	S-adenosylmethionine synthase isoform type-2	0.0058518	0.602018	0.0694873	1.04934	0.566213	-0.35371	0.332857	0.42905	0.132214	-0.359562	0.779401	0.298432	0.0753391	1.05361	0.431555
Q63416	Itih3	Inter-alpha-trypsin inhibitor heavy chain H3	-0.316534	0.427317	0.0341511	1.02395	0.567218	0.343679	0.383605	-0.626062	0.106023	0.660213	1.58032	0.0658705	-0.282383	0.822232	0.50749
A2VCX1	Tiprl	TIP41-like protein	0.287659	0.43634	-0.15122	0.900489	0.567589	-0.211409	0.401289	0.347848	0.343707	-0.499068	0.707564	0.263554	0.136439	1.09919	0.566187
P15589	Sts	Steryl-sulfatase	-0.0874675	0.617499	-0.210002	0.864536	0.567589	-0.0494667	0.640873	-0.248003	0.594027	0.0380008	1.02669	0.675676	-0.29747	0.813678	0.633209
P25235	Rpn2	Dolichyl-diphosphooligosaccharide--protein glycosyltransferase subunit 2	0.0999033	0.670916	-0.112364	0.925071	0.568156	0.0932305	0.206058	-0.105691	0.380589	-0.00667275	0.995385	0.262977	-0.0124609	0.9914	0.563668
B2RYW8	Micos10	MICOS complex subunit Mic10	-0.391189	0.476723	-0.21803	0.859739	0.568712	-0.443923	0.516589	-0.165296	0.459393	-0.0527338	0.964108	0.624292	-0.609219	0.655552	0.37901
P80299	Ephx2	Bifunctional epoxide hydrolase 2	-0.274324	0.541932	-0.092645	0.937802	0.569167	-0.106591	0.60364	-0.260378	0.576719	0.167733	1.12329	0.662156	-0.366969	0.77541	0.44177
Q5M7W7	Pars2	Probable proline--tRNA ligase, mitochondrial	-0.116834	0.665368	0.152148	1.11122	0.569167	0.150207	0.236963	-0.114893	0.201243	0.267041	1.20334	0.312871	0.0353138	1.02478	0.572949
Q9WUS0	Ak4	Adenylate kinase 4, mitochondrial	0.00837542	0.5581	0.144686	1.10549	0.569167	0.181833	0.67256	-0.0287722	0.682521	0.173458	1.12776	0.502415	0.153061	1.11193	0.678764
P41498	Acp1	Low molecular weight phosphotyrosine protein phosphatase	-0.0586235	0.429455	-0.0909447	0.938908	0.570179	-0.0449276	0.390513	-0.104641	0.528407	0.0136959	1.00954	0.677847	-0.149568	0.90152	0.204017
P10536	Rab1b	Ras-related protein Rab-1B	0.141619	0.224097	0.122703	1.08877	0.571274	0.153472	0.468764	0.11085	0.564426	0.011853	1.00825	0.457871	0.264322	1.20107	0.303326
P12928	Pklr	Pyruvate kinase PKLR	1.21674	0.173472	0.0167825	1.0117	0.571532	0.997124	0.20314	0.236401	0.652865	-0.219619	0.858792	0.625097	1.23353	2.35141	0.0894893
P35434	Atp5f1d	ATP synthase subunit delta, mitochondrial	0.192901	0.461963	-0.0844229	0.943162	0.571532	0.200171	0.471141	-0.0916928	0.577468	0.00726989	1.00505	0.684274	0.108478	1.07809	0.583812
Q04400	Adcy5	Adenylate cyclase type 5	0.0244033	0.672829	-0.202607	0.868979	0.571532	0.181428	0.575757	-0.359632	0.458001	0.157025	1.11499	0.519898	-0.178203	0.883803	0.609712
P18666	Myl12b	Myosin regulatory light chain 12B	0.637906	0.542576	-0.393072	0.761506	0.571648	0.325605	0.58805	-0.0807714	0.599826	-0.3123	0.805357	0.596203	0.244834	1.18496	0.611517
P02793;Q7TP54	Ftl1;Ripor2	Ferritin light chain 1;Rho family-interacting cell polarization regulator 2	-0.318295	0.59272	0.169544	1.1247	0.572412	-0.0711175	0.668152	-0.0776327	0.420136	0.247177	1.18688	0.605273	-0.14875	0.902032	0.414749
P34067	Psmb4	Proteasome subunit beta type-4	-0.095728	0.607309	-0.111088	0.925889	0.572655	-0.567255	0.0410627	0.360439	0.314369	-0.471527	0.721201	0.235932	-0.206816	0.866447	0.418466
Q8CFG6	Cacna2d2	Voltage-dependent calcium channel subunit alpha-2/delta-2	0.168019	0.620432	0.218539	1.16355	0.572655	0.32236	0.535521	0.0641982	0.682027	0.154341	1.11291	0.583889	0.386558	1.30727	0.520681
B1WC37	Trmu	Mitochondrial tRNA-specific 2-thiouridylase 1	0.521184	0.436271	-0.189405	0.876967	0.572655	0.946883	0.369352	-0.615104	0.458942	0.425699	1.34322	0.557593	0.331779	1.25856	0.522013
P21571	Atp5pf	ATP synthase-coupling factor 6, mitochondrial	-0.0262278	0.569833	-0.131342	0.912982	0.573121	0.190591	0.642149	-0.34816	0.660053	0.216818	1.16217	0.57605	-0.157569	0.896534	0.666285
B0BNA7	Eif3i	Eukaryotic translation initiation factor 3 subunit I	-0.00321332	0.597171	-0.208407	0.865492	0.573329	-0.282908	0.125201	0.0712872	0.464082	-0.279695	0.823765	0.358565	-0.211621	0.863567	0.391895
Q7TQ20	Dnajc2	DnaJ homolog subfamily C member 2	-0.575947	0.610155	-0.173526	0.886673	0.573329	-0.830629	0.0862468	0.0811559	0.377763	-0.254682	0.838172	0.299726	-0.749473	0.594821	0.412629
P63086	Mapk1	Mitogen-activated protein kinase 1	-0.260136	0.500718	-0.152844	0.899476	0.57405	-0.591131	0.180897	0.178151	0.608571	-0.330995	0.794988	0.480034	-0.41298	0.75107	0.317953
Q71UF4	Rbbp7	Histone-binding protein RBBP7	-0.0847034	0.44056	-0.0436304	0.97021	0.57405	0.210141	0.461921	-0.338475	0.60364	0.294844	1.22675	0.668849	-0.128334	0.914887	0.372056
P15389	Scn5a	Sodium channel protein type 5 subunit alpha	-0.0656727	0.611441	0.0962778	1.06901	0.57405	0.388399	0.213583	-0.357793	0.331185	0.454071	1.3699	0.184156	0.0306052	1.02144	0.634926
A2VD12	Pbxip1	Pre-B-cell leukemia transcription factor-interacting protein 1	0.150378	0.187208	-0.0304523	0.979113	0.574183	-0.0981433	0.545347	0.218069	0.0482442	-0.248521	0.841759	0.0901577	0.119926	1.08668	0.112899
Q8VBU2	Ndrg2	Protein NDRG2	0.0618183	0.491536	-0.00275601	0.998092	0.574183	0.0886516	0.609913	-0.0295894	0.673162	0.0268334	1.01877	0.598909	0.0590622	1.04179	0.618292
Q6P7Q1	Babam2	BRISC and BRCA1-A complex member 2	-0.227195	0.50749	-0.0797684	0.94621	0.574538	0.0554727	0.561895	-0.362436	0.388644	0.282667	1.21644	0.609703	-0.306963	0.808342	0.237161
Q4V897	Ccdc90b	Coiled-coil domain-containing protein 90B, mitochondrial	0.276848	0.395514	-0.117006	0.922099	0.574538	0.0463251	0.641159	0.113517	0.343707	-0.230523	0.852326	0.458001	0.159842	1.11716	0.296477
P43244	Matr3	Matrin-3	0.263705	0.18087	-0.114614	0.923629	0.574538	0.231998	0.498868	-0.0829066	0.186342	-0.0317074	0.978262	0.0857992	0.149091	1.10887	0.322837
Q5RK09	Eif3g	Eukaryotic translation initiation factor 3 subunit G	-0.0558266	0.656535	0.195969	1.14549	0.574538	0.523755	0.603748	-0.383613	0.677946	0.579581	1.49442	0.583549	0.140142	1.10201	0.595888
Q5XIB3	Adprhl1	Inactive ADP-ribosyltransferase ARH2	-0.132877	0.29654	-0.128537	0.914759	0.57502	-0.419127	0.209815	0.157713	0.486986	-0.286249	0.820031	0.61102	-0.261414	0.83427	0.456189
Q7M767	Ube2v2	Ubiquitin-conjugating enzyme E2 variant 2	0.0279512	0.560156	-0.12924	0.914313	0.57502	-0.206268	0.597861	0.104979	0.574538	-0.234219	0.850145	0.461921	-0.101289	0.9322	0.67056
Q5M9G3	Caprin1	Caprin-1	0.435857	0.627528	-0.30061	0.811909	0.575307	-0.387069	0.014662	0.522316	0.077684	-0.822926	0.565294	0.0629143	0.135247	1.09828	0.620432
Q9JHE5	Slc38a2	Sodium-coupled neutral amino acid symporter 2	-1.25322	0.277236	0.303044	1.23374	0.575472	-0.852447	0.39609	-0.0977271	0.654101	0.400771	1.32021	0.512642	-0.950174	0.51757	0.376069
Q06000	Lpl	Lipoprotein lipase	0.227558	0.122078	0.0563302	1.03982	0.575757	-0.103499	0.527133	0.387387	0.137076	-0.331057	0.794954	0.228928	0.283888	1.21747	0.0635044
P29266	Hibadh	3-hydroxyisobutyrate dehydrogenase, mitochondrial	-0.0501752	0.661487	-0.01015	0.992989	0.57605	0.0659301	0.518474	-0.126255	0.666882	0.116105	1.08381	0.574538	-0.0603252	0.959048	0.532297
P61515	Rpl37a-ps1	Putative 60S ribosomal protein L37a	-0.158371	0.608243	-0.354584	0.782095	0.576678	-0.0473018	0.666479	-0.465654	0.546959	0.111069	1.08003	0.654326	-0.512955	0.700785	0.428187
Q99376	Tfrc	Transferrin receptor protein 1	-0.0470653	0.186629	0.11936	1.08625	0.577419	-0.0841331	0.216723	0.156428	0.62762	-0.0370678	0.974634	0.640944	0.0722952	1.05139	0.277842
P30349	Lta4h	Leukotriene A-4 hydrolase	-0.226838	0.639407	-0.228556	0.853489	0.578191	-0.673755	0.215632	0.218361	0.476723	-0.446917	0.733609	0.403093	-0.455395	0.729311	0.443513
Q9EQV9	Cpb2	Carboxypeptidase B2	0.13093	0.437053	-0.128524	0.914767	0.578533	0.29788	0.366519	-0.295474	0.485139	0.16695	1.12268	0.595983	0.00240606	1.00167	0.545882
Q8K4F7	Dcps	m7GpppX diphosphatase	-0.00401431	0.641441	-0.165744	0.891469	0.578533	-0.625608	0.34058	0.455849	0.506242	-0.621594	0.649953	0.435203	-0.169758	0.888992	0.577468
Q5U2R0	Mat2b	Methionine adenosyltransferase 2 subunit beta	0.897762	0.652209	-0.094979	0.936286	0.578533	0.187862	0.159931	0.614921	0.0941723	-0.7099	0.611362	0.219953	0.802783	1.74446	0.61534
P24155	Thop1	Thimet oligopeptidase	0.227982	0.627528	-0.15201	0.899996	0.579497	-0.539251	0.0579593	0.615223	0.248716	-0.767233	0.587543	0.178995	0.0759717	1.05407	0.615993
P12346	Tf	Serotransferrin	-0.0821589	0.218678	0.373995	1.29594	0.580671	0.189461	0.656535	0.102376	0.36117	0.27162	1.20716	0.243696	0.291836	1.2242	0.352637
P52296	Kpnb1	Importin subunit beta-1	0.150753	0.293852	-0.244751	0.843962	0.580671	-0.57189	0.183082	0.477892	0.07913	-0.722643	0.605986	0.057897	-0.0939978	0.936923	0.404395
P60868	Rps20	40S ribosomal protein S20	0.049028	0.636649	-0.256569	0.837076	0.580671	-0.140664	0.64565	-0.0668774	0.588462	-0.189692	0.876793	0.672925	-0.207541	0.866012	0.637563
P14046	A1i3	Alpha-1-inhibitor 3	-0.118909	0.590859	0.199379	1.1482	0.580671	0.258239	0.536414	-0.177768	0.6186	0.377147	1.29877	0.44177	0.0804708	1.05736	0.640944
D4A1R8	Cpne1	Copine-1	0.0826068	0.632869	0.0258478	1.01808	0.580864	0.0937584	0.514092	0.0146962	0.606269	0.0111516	1.00776	0.519647	0.108455	1.07807	0.569833
Q498E0	Txndc12	Thioredoxin domain-containing protein 12	0.00132618	0.609371	0.0104562	1.00727	0.581046	-0.518808	0.0134592	0.53059	0.0457999	-0.520134	0.697307	0.0293183	0.0117824	1.0082	0.64983
Q3B7D0	Cpox	Oxygen-dependent coproporphyrinogen-III oxidase, mitochondrial	-0.462836	0.64565	0.592357	1.50771	0.581236	-0.523154	0.493028	0.652675	0.4213	-0.0603179	0.959053	0.560038	0.12952	1.09393	0.60792
Q5PPN7	Ccdc51	Mitochondrial potassium channel	0.0937099	0.150386	0.0842061	1.0601	0.581358	0.190012	0.13047	-0.0120963	0.477373	0.0963024	1.06903	0.583753	0.177916	1.13125	0.247928
Q63362	Ndufa5	NADH dehydrogenase [ubiquinone] 1 alpha subcomplex subunit 5	-0.105324	0.244998	-0.0380989	0.973937	0.581429	-0.0734484	0.249791	-0.069975	0.573329	0.0318761	1.02234	0.669713	-0.143423	0.905368	0.369352
B0BN85	Sugt1	Protein SGT1 homolog	0.00223745	0.5581	0.00586966	1.00408	0.581644	-0.713066	0.190441	0.721173	0.179247	-0.715303	0.609077	0.174265	0.0081071	1.00564	0.664304
P46462	Vcp	Transitional endoplasmic reticulum ATPase	0.0926547	0.187694	0.00994454	1.00692	0.581995	-0.28149	0.261566	0.384089	0.0727476	-0.374145	0.771563	0.0379832	0.102599	1.07371	0.306675
P62850	Rps24	40S ribosomal protein S24	0.260964	0.513072	0.0798805	1.05693	0.582938	0.213382	0.640043	0.127462	0.538741	-0.0475816	0.967557	0.608571	0.340844	1.2665	0.492931
Q5XHZ0	Trap1	Heat shock protein 75 kDa, mitochondrial	0.0536934	0.586761	-0.00798227	0.994482	0.583654	0.100828	0.657922	-0.0551165	0.490925	0.0471342	1.03321	0.605567	0.0457111	1.03219	0.483111
Q9Z269	Vapb	Vesicle-associated membrane protein-associated protein B	-0.0764648	0.442129	0.0645852	1.04578	0.583654	0.0637956	0.678546	-0.0756751	0.517286	0.14026	1.1021	0.372273	-0.0118796	0.9918	0.54409
Q5U2U2	Crkl	Crk-like protein	0.0846284	0.663812	-0.0958552	0.935717	0.583812	-0.199251	0.248564	0.188025	0.369014	-0.28388	0.821379	0.317953	-0.0112267	0.992248	0.587667
Q5XI72	Eif4h	Eukaryotic translation initiation factor 4H	-0.267104	0.528244	-0.244305	0.844222	0.583999	-0.631978	0.0955376	0.120568	0.485139	-0.364874	0.776537	0.403098	-0.511409	0.701537	0.3054
O54783	Chkb	Choline/ethanolamine kinase	-0.105293	0.59336	0.211906	1.15822	0.583999	-1.08304	0.0481729	1.18965	0.113565	-0.977749	0.507772	0.195722	0.106613	1.0767	0.662887
D3ZZC3	Klhl22	Kelch-like protein 22	0.0146541	0.634926	0.279665	1.21391	0.584376	-0.257623	0.298058	0.551941	0.371003	-0.272277	0.828012	0.219858	0.294319	1.22631	0.554661
B2GV24	Ufl1	E3 UFM1-protein ligase 1	-0.0397944	0.664587	-0.0151931	0.989524	0.584633	-0.078363	0.629257	0.0233755	0.456438	-0.0385686	0.97362	0.589938	-0.0549875	0.962603	0.576719
Q5XIA1	Ncln	Nicalin	0.0954274	0.634949	0.130161	1.09442	0.587667	0.205033	0.666882	0.0205553	0.636191	0.109606	1.07893	0.662897	0.225588	1.16925	0.648658
P14659	Hspa2	Heat shock-related 70 kDa protein 2	-0.360049	0.646532	-0.348498	0.785402	0.589212	-0.557477	0.672925	-0.15107	0.616864	-0.197427	0.872104	0.654359	-0.708547	0.611936	0.646201
Q498U4	Sarnp	SAP domain-containing ribonucleoprotein	-0.377116	0.528439	0.673667	1.59512	0.589319	-0.183595	0.282873	0.480146	0.395287	0.193521	1.14355	0.542905	0.29655	1.2282	0.653502
B2RZD2	Tmem126b	Complex I assembly factor TMEM126B, mitochondrial	-0.24837	0.484438	0.150607	1.11004	0.589572	-0.290473	0.483258	0.19271	0.599727	-0.0421035	0.971238	0.666479	-0.0977633	0.934481	0.580671
G3V7L1	Utrn	Utrophin	-0.00366734	0.648978	0.141007	1.10267	0.589572	-0.0478208	0.598243	0.185161	0.658971	-0.0441534	0.969859	0.549635	0.13734	1.09988	0.630339
Q62902	Lman1	Protein ERGIC-53	-0.454981	0.611703	0.353375	1.27755	0.589586	-0.0491808	0.385864	-0.0524249	0.334093	0.4058	1.32482	0.436271	-0.101606	0.931995	0.675425
Q6AY55	Dcakd	Dephospho-CoA kinase domain-containing protein	-0.466169	0.123353	0.110979	1.07996	0.589938	-0.346225	0.517702	-0.00896468	0.398477	0.119944	1.08669	0.275603	-0.355189	0.781767	0.209401
P61354	Rpl27	60S ribosomal protein L27	-0.151184	0.490255	-0.253282	0.838986	0.59006	-0.515691	0.110051	0.111225	0.323862	-0.364507	0.776734	0.308025	-0.404466	0.755516	0.329266
Q9Z0V5	Prdx4	Peroxiredoxin-4	-0.232316	0.598312	-0.00877806	0.993934	0.590126	-0.173876	0.611317	-0.0672183	0.44178	0.0584403	1.04134	0.506242	-0.241094	0.846103	0.522013
Q5M823	Nudcd2	NudC domain-containing protein 2	0.0789225	0.654359	-0.2232	0.856663	0.590618	0.166534	0.676585	-0.310812	0.584405	0.0876116	1.06261	0.662792	-0.144278	0.904832	0.598956
P42930	Hspb1	Heat shock protein beta-1	-0.194068	0.617159	-0.0611633	0.958491	0.590735	-0.144418	0.0370471	-0.110813	0.180897	0.0496498	1.03501	0.2834	-0.255231	0.837853	0.36117
P33124	Acsl6	Long-chain-fatty-acid--CoA ligase 6	0.130358	0.599509	-0.0521862	0.964474	0.592225	0.223013	0.341807	-0.144841	0.661487	0.0926552	1.06633	0.501812	0.0781714	1.05568	0.50353
P86182	Ccdc22	Coiled-coil domain-containing protein 22	-0.0665064	0.453078	0.0537617	1.03797	0.592301	0.159503	0.553571	-0.172248	0.364875	0.226009	1.1696	0.310801	-0.0127446	0.991205	0.536577
Q62658	Fkbp1a	Peptidyl-prolyl cis-trans isomerase FKBP1A	-0.19352	0.544913	-0.144312	0.904811	0.592474	-0.399144	0.480849	0.0613126	0.65831	-0.205624	0.867163	0.635567	-0.337832	0.79123	0.380589
Q6PEC3	Yif1b	Protein YIF1B	0.370706	0.383605	0.165004	1.12117	0.593302	0.222354	0.207066	0.313356	0.386745	-0.148353	0.90228	0.672792	0.53571	1.44966	0.400677
Q5XIU9	Pgrmc2	Membrane-associated progesterone receptor component 2	-0.0496434	0.50749	-0.00549426	0.996199	0.59336	0.0705436	0.370317	-0.125681	0.642885	0.120187	1.08688	0.5351	-0.0551377	0.962503	0.42433
O08776	Ndufaf3	NADH dehydrogenase [ubiquinone] 1 alpha subcomplex assembly factor 3	0.121362	0.343279	-0.060916	0.958655	0.593375	0.196997	0.262751	-0.13655	0.679155	0.0756344	1.05382	0.599727	0.0604461	1.04279	0.212014
Q5XI73	Arhgdia	Rho GDP-dissociation inhibitor 1	-1.13882	0.673838	0.27037	1.20612	0.593375	-1.10311	0.316541	0.234652	0.479644	0.0357179	1.02507	0.382793	-0.868453	0.547734	0.559175
P35444	Comp	Cartilage oligomeric matrix protein	0.412304	0.665127	-0.13239	0.912319	0.594027	0.321727	0.682908	-0.0418123	0.634054	-0.0905776	0.939147	0.663292	0.279914	1.21412	0.625197
P26453	Bsg	Basigin	0.244399	0.603748	-0.250759	0.840454	0.594298	0.127533	0.293985	-0.133893	0.429327	-0.116866	0.922189	0.341807	-0.00635923	0.995602	0.516589
Q6EIX2	Magmas-ps1	Mitochondrial import inner membrane translocase subunit TIM16	-0.102504	0.630462	-0.118099	0.921401	0.594939	-0.213745	0.542175	-0.00685797	0.640031	-0.111241	0.925791	0.636116	-0.220603	0.858207	0.494381
Q5HZE2	Tmem120a	Ion channel TACAN	-0.623525	0.665127	0.652204	1.57157	0.594939	0.144458	0.55684	-0.115779	0.607666	0.767984	1.70289	0.522949	0.028679	1.02008	0.62966
P80385	Prkag1	5'-AMP-activated protein kinase subunit gamma-1	-0.191442	0.309768	-0.0715744	0.951599	0.595108	-0.104665	0.300376	-0.158352	0.581429	0.0867778	1.062	0.684274	-0.263017	0.833343	0.234882
Q9Z2J4	Nexn	Nexilin	0.358292	0.381419	-0.133554	0.911583	0.595108	-0.515713	0.00901149	0.740452	0.00259149	-0.874006	0.54563	0.0149161	0.224739	1.16857	0.431676
Q63530	Pter	Phosphotriesterase-related protein	0.260296	0.494249	0.0797554	1.05684	0.595271	-0.429026	0.51599	0.769077	0.184902	-0.689321	0.620146	0.383605	0.340051	1.2658	0.299961
Q5RJQ7	Sdhaf2	Succinate dehydrogenase assembly factor 2, mitochondrial	0.272571	0.233469	-0.242034	0.845552	0.595275	0.129953	0.271554	-0.0994164	0.641163	-0.142618	0.905874	0.64145	0.0305367	1.02139	0.321823
Q58FK9	Kyat3	Kynurenine--oxoglutarate transaminase 3	0.178351	0.553549	0.13465	1.09783	0.595275	0.193833	0.294029	0.119168	0.607309	0.015482	1.01079	0.481386	0.313001	1.24229	0.442399
Q5XHY5	Tars1	Threonine--tRNA ligase 1, cytoplasmic	0.039243	0.368062	0.00192476	1.00134	0.595275	-0.0495369	0.640031	0.0907046	0.615145	-0.0887798	0.940318	0.534913	0.0411677	1.02895	0.482162
D3ZAF6	Atp5mf	ATP synthase subunit f, mitochondrial	-0.272228	0.156324	-0.188518	0.877507	0.595485	-0.345787	0.00129108	-0.114958	0.0318987	-0.0735595	0.950291	0.158449	-0.460746	0.72661	0.153402
Q5I0E7	Tmed9	Transmembrane emp24 domain-containing protein 9	0.0181026	0.499354	-0.0247037	0.983022	0.595639	-0.140923	0.371651	0.134322	0.500718	-0.159026	0.89563	0.574183	-0.00660113	0.995435	0.647652
P18266	Gsk3b	Glycogen synthase kinase-3 beta	-0.0647493	0.663166	0.0491068	1.03462	0.597167	-0.195093	0.142977	0.17945	0.322405	-0.130344	0.913614	0.334093	-0.0156425	0.989216	0.500239
Q5U204	Lamtor3	Ragulator complex protein LAMTOR3	-0.132316	0.34456	0.456558	1.37226	0.597587	0.297846	0.493405	0.0263956	0.670563	0.430162	1.34738	0.595275	0.324241	1.25201	0.44177
Q6AYB4	Hspa14	Heat shock 70 kDa protein 14	-0.0987465	0.479311	0.0703683	1.04998	0.597609	-0.459289	0.0629143	0.430911	0.133701	-0.360543	0.778871	0.301634	-0.0283782	0.980522	0.546478
P53812	Pitpnb	Phosphatidylinositol transfer protein beta isoform	-0.155113	0.671756	0.149464	1.10916	0.597609	-0.0455927	0.555926	0.0399436	0.492302	0.109521	1.07887	0.543214	-0.00564914	0.996092	0.585607
Q8CIN7	Impa2	Inositol monophosphatase 2	-0.152267	0.594027	0.163033	1.11964	0.597609	-0.0834467	0.597171	0.0942129	0.607666	0.0688204	1.04886	0.656134	0.0107662	1.00749	0.666479
Q505J9	Atad1	Outer mitochondrial transmembrane helix translocase	-0.379718	0.316541	-0.12153	0.919212	0.597941	0.0418751	0.218248	-0.543123	0.0476345	0.421593	1.33941	0.0116384	-0.501248	0.706495	0.449287
Q8K3P7	Hint3	Adenosine 5'-monophosphoramidase HINT3	-0.0310987	0.564881	-0.0177671	0.98776	0.598024	0.199876	0.292591	-0.248742	0.263918	0.230975	1.17363	0.168392	-0.0488658	0.966696	0.524367
Q4KLH4	Pspc1	Paraspeckle component 1	0.385672	0.497352	0.0348489	1.02445	0.598243	0.254484	0.494328	0.166036	0.419105	-0.131188	0.91308	0.598578	0.420521	1.33841	0.310801
P97564	Gpam	Glycerol-3-phosphate acyltransferase 1, mitochondrial	-0.460018	0.597658	0.574647	1.48931	0.598243	-0.0515697	0.226249	0.166198	0.324715	0.408449	1.32726	0.574538	0.114629	1.0827	0.672925
Q6PDU1	Srsf2	Serine/arginine-rich splicing factor 2	-0.0782555	0.641231	-0.202674	0.868938	0.59825	-0.609625	0.247535	0.328695	0.472511	-0.531369	0.691898	0.417285	-0.28093	0.823061	0.496519
Q7TQP6	Tnni3k	Serine/threonine-protein kinase TNNI3K	0.0788725	0.438754	-0.122731	0.918448	0.598904	-0.0823232	0.452763	0.0384649	0.656981	-0.161196	0.894284	0.640944	-0.0438583	0.970057	0.493445
P28037	Aldh1l1	Cytosolic 10-formyltetrahydrofolate dehydrogenase	0.362041	0.485139	-0.255707	0.837577	0.598904	0.500361	0.3115	-0.394027	0.44177	0.13832	1.10062	0.538879	0.106334	1.07649	0.607309
Q63493	Cd1d	Antigen-presenting glycoprotein CD1d	0.165008	0.476723	-0.0416189	0.971564	0.598909	0.171292	0.320464	-0.0479022	0.458501	0.0062833	1.00436	0.542576	0.12339	1.08929	0.599826
P18265	Gsk3a	Glycogen synthase kinase-3 alpha	0.28938	0.593375	0.0137015	1.00954	0.598956	-0.27616	0.380589	0.579242	0.161775	-0.56554	0.675702	0.273664	0.303082	1.23378	0.480127
P50137	Tkt	Transketolase	-0.835355	0.112872	0.118327	1.08548	0.599223	-0.0578865	0.678106	-0.659142	0.084753	0.777469	1.71412	0.0598979	-0.717029	0.608349	0.146781
Q6P6R2	Dld	Dihydrolipoyl dehydrogenase, mitochondrial	-0.124281	0.515234	0.0500503	1.0353	0.599378	0.0253979	0.486055	-0.0996287	0.371651	0.149679	1.10932	0.209967	-0.0742307	0.949848	0.619045
Q5U2X7	Timm21	Mitochondrial import inner membrane translocase subunit Tim21	-0.0968394	0.114389	0.0218421	1.01525	0.599509	0.116734	0.539755	-0.191731	0.244233	0.213573	1.15956	0.199123	-0.0749973	0.949344	0.173032
Q5HZV9	Ppp1r7	Protein phosphatase 1 regulatory subunit 7	0.0709319	0.565752	0.062923	1.04458	0.599509	-0.153325	0.473395	0.28718	0.654359	-0.224257	0.856036	0.623858	0.133855	1.09722	0.461379
Q91ZW1	Tfam	Transcription factor A, mitochondrial	-0.042125	0.587667	0.0340865	1.02391	0.599509	-0.0988446	0.641975	0.0908061	0.666479	-0.0567196	0.961448	0.647661	-0.0080385	0.994444	0.653525
iRT_Peptides_Fusion	NaN	NaN	-0.77344	0.0773398	0.0844215	1.06026	0.599727	-0.469099	0.246755	-0.21992	0.148139	0.304342	1.23486	0.315494	-0.689019	0.620276	0.0388839
Q52KK3	Slc25a51	Mitochondrial nicotinamide adenine dinucleotide transporter SLC25A51	-0.328247	0.26375	0.363138	1.28622	0.599727	-0.146573	0.461859	0.181463	0.570082	0.181674	1.1342	0.299726	0.0348904	1.02448	0.369948
F1LMZ8	Psmd11	26S proteasome non-ATPase regulatory subunit 11	-0.114218	0.544035	0.0975732	1.06997	0.599727	-0.327522	0.0120214	0.310877	0.1017	-0.213304	0.86256	0.121254	-0.0166444	0.988529	0.379511
Q63009	Prmt1	Protein arginine N-methyltransferase 1	0.128631	0.316385	-0.0574964	0.96093	0.599727	-0.216943	0.462124	0.288078	0.267273	-0.345575	0.786994	0.17852	0.0711349	1.05054	0.437667
Q4V7E8	Lrrfip2	Leucine-rich repeat flightless-interacting protein 2	0.299444	0.636306	0.545336	1.45936	0.599727	-0.313554	0.468375	1.15833	0.54414	-0.612998	0.653836	0.437053	0.844781	1.79599	0.57502
O35077	Gpd1	Glycerol-3-phosphate dehydrogenase [NAD(+)], cytoplasmic	-0.519791	0.432972	0.0898242	1.06424	0.599727	-0.506813	0.268844	0.0768466	0.485448	0.0129775	1.00904	0.582938	-0.429967	0.742279	0.576355
O88484	Pdp2	[Pyruvate dehydrogenase [acetyl-transferring]]-phosphatase 2, mitochondrial	0.0412823	0.551041	0.104032	1.07477	0.599727	0.174177	0.524662	-0.028863	0.422878	0.132895	1.09649	0.378381	0.145314	1.10597	0.61796
M0RC99	Rab5a	Ras-related protein Rab-5A	-0.248436	0.62966	-0.0269519	0.981492	0.599727	-0.182174	0.600027	-0.0932143	0.652522	0.0662624	1.047	0.532831	-0.275388	0.826228	0.653502
Q6IRK9	Cpq	Carboxypeptidase Q	-0.489446	0.519951	0.27276	1.20812	0.599763	-0.457141	0.61584	0.240455	0.684274	0.0323054	1.02264	0.632099	-0.216686	0.86054	0.575472
P70580	Pgrmc1	Membrane-associated progesterone receptor component 1	-0.222782	0.52656	0.0455202	1.03206	0.599826	-0.280485	0.645998	0.103223	0.304796	-0.0577027	0.960793	0.473395	-0.177262	0.88438	0.379656
Q66HS7	Pdlim3	PDZ and LIM domain protein 3	-0.0966294	0.56058	0.306614	1.2368	0.600027	-0.37097	0.0664435	0.580955	0.0254172	-0.274341	0.826828	0.067597	0.209985	1.15668	0.4299
P48675	Des	Desmin	0.0138464	0.186342	-0.0624802	0.957616	0.60055	0.241252	0.00100795	-0.289886	0.150386	0.227406	1.17073	0.095966	-0.0486338	0.966851	0.0987506
P17178	Cyp27a1	Sterol 26-hydroxylase, mitochondrial	0.0413124	0.677941	-0.180856	0.882179	0.600707	-0.367263	0.379466	0.227719	0.33571	-0.408575	0.753367	0.372977	-0.139544	0.907806	0.638317
B0BN94	Fam136a	Protein FAM136A	-0.0358205	0.638317	-0.136464	0.909746	0.600805	-0.141872	0.545347	-0.030412	0.583999	-0.106052	0.929127	0.399612	-0.172284	0.887436	0.660895
Q562B5	Pgam5	Serine/threonine-protein phosphatase PGAM5, mitochondrial	-0.0549176	0.658137	-0.0532623	0.963755	0.601329	-0.348277	0.0847074	0.240097	0.213583	-0.293359	0.816	0.251643	-0.10818	0.927758	0.49333
P60901	Psma6	Proteasome subunit alpha type-6	-0.134546	0.232913	0.0210608	1.01471	0.60144	-0.213011	0.131107	0.099526	0.515972	-0.0784652	0.947065	0.640222	-0.113485	0.924352	0.267598
Q9JHB5	Tsnax	Translin-associated protein X	1.00813	0.136995	0.171989	1.12661	0.602063	0.472045	0.283224	0.708073	0.61102	-0.536085	0.68964	0.567589	1.18012	2.26595	0.0701025
D3ZDK7	Pgp	Glycerol-3-phosphate phosphatase	0.00278286	0.678717	0.0649312	1.04604	0.602063	-0.153237	0.527109	0.220951	0.417444	-0.15602	0.897497	0.548302	0.067714	1.04805	0.57405
Q6P742	Plp2	Proteolipid protein 2	0.128651	0.682256	-0.121683	0.919115	0.602063	-0.0433867	0.398477	0.0503542	0.474759	-0.172038	0.887588	0.336141	0.00696746	1.00484	0.616267
D3ZQL7	Tppp	Tubulin polymerization-promoting protein	1.43039	0.152307	-0.214715	0.861717	0.602412	0.260464	0.0857992	0.955215	0.529377	-1.16993	0.444443	0.632897	1.21568	2.3225	0.173997
D3ZN43	Ndufaf6	NADH dehydrogenase (ubiquinone) complex I, assembly factor 6	-0.1	0.681457	0.253632	1.19221	0.602412	-0.0415593	0.161233	0.195192	0.284436	0.0584406	1.04134	0.173997	0.153633	1.11237	0.597078
Q63768	Crk	Adapter molecule crk	-0.0188598	0.660053	-0.0137319	0.990527	0.602534	-0.6554	0.0901577	0.622808	0.0881728	-0.63654	0.643254	0.235278	-0.0325917	0.977662	0.615119
P27321	Cast	Calpastatin	-0.197511	0.634133	0.0665931	1.04724	0.602534	-0.929773	0.00456176	0.798855	0.0448726	-0.732262	0.601959	0.0658326	-0.130918	0.91325	0.640944
Q63159	Coq3	Ubiquinone biosynthesis O-methyltransferase, mitochondrial	-0.250511	0.589572	0.313481	1.2427	0.60295	0.100563	0.63799	-0.0375927	0.63134	0.351074	1.27551	0.546227	0.0629706	1.04461	0.675676
Q75Q40	Tomm40	Mitochondrial import receptor subunit TOM40 homolog	-0.0594569	0.060036	0.00663286	1.00461	0.603042	0.0605453	0.587667	-0.113369	0.13683	0.120002	1.08674	0.0399131	-0.052824	0.964047	0.139301
O35987	Nsfl1c	NSFL1 cofactor p47	-0.388991	0.491536	0.18523	1.137	0.603042	-0.522045	0.416739	0.318284	0.656001	-0.133054	0.911899	0.593375	-0.203761	0.868284	0.367458
F1LP64	Trip12	E3 ubiquitin-protein ligase TRIP12	-0.199488	0.605545	0.0116035	1.00808	0.60355	-0.492104	0.316638	0.30422	0.497455	-0.292616	0.81642	0.510148	-0.187884	0.877892	0.4213
B2RYW9	Fahd2	Fumarylacetoacetate hydrolase domain-containing protein 2	-0.128789	0.41238	0.047229	1.03328	0.603649	0.0788002	0.00140143	-0.16036	0.0251895	0.207589	1.15476	0.0260886	-0.0815598	0.945035	0.556083
Q6P7S1	Asah1	Acid ceramidase	0.29793	0.244077	-0.167404	0.890443	0.603748	0.0588806	0.563629	0.0716451	0.377763	-0.239049	0.847303	0.233475	0.130526	1.09469	0.44177
B2GUV7	Eif5b	Eukaryotic translation initiation factor 5B	-0.0572873	0.65975	0.182624	1.13495	0.603748	0.00888334	0.661043	0.116454	0.589938	0.0661707	1.04693	0.679155	0.125337	1.09076	0.545768
Q6PEC1	Tbca	Tubulin-specific chaperone A	0.0468945	0.566839	-0.216158	0.860855	0.603748	-0.275724	0.359917	0.106461	0.420851	-0.322619	0.799617	0.566312	-0.169264	0.889296	0.64983
P61805	Dad1	Dolichyl-diphosphooligosaccharide--protein glycosyltransferase subunit DAD1	0.0641546	0.643232	-0.00013445	0.999907	0.604508	0.015882	0.611517	0.0481382	0.437485	-0.0482726	0.967094	0.565208	0.0640201	1.04537	0.542175
P09812	Pygm	Glycogen phosphorylase, muscle form	0.0283906	0.175912	0.093551	1.06699	0.60489	-0.255488	0.2379	0.377429	0.0178933	-0.283878	0.82138	0.00719103	0.121942	1.0882	0.262398
P83732	Rpl24	60S ribosomal protein L24	-0.00423812	0.649396	-0.125593	0.916627	0.604993	0.0568788	0.595441	-0.186709	0.633697	0.0611169	1.04327	0.656134	-0.129831	0.913939	0.490094
P07633	Pccb	Propionyl-CoA carboxylase beta chain, mitochondrial	-0.0163855	0.123058	0.0708721	1.05035	0.605567	0.175609	0.524662	-0.121122	0.0120077	0.191994	1.14234	0.00215884	0.0544866	1.03849	0.189431
Q9JIL3	Ilf3	Interleukin enhancer-binding factor 3	-0.210419	0.595108	-0.200487	0.870257	0.605567	-0.577165	0.48732	0.166259	0.640944	-0.366745	0.77553	0.644529	-0.410906	0.752151	0.3997
Q5XFV8	Cox14	Cytochrome c oxidase assembly protein COX14	0.0922604	0.616237	-0.000994361	0.999311	0.606637	-0.214073	0.366283	0.305339	0.317953	-0.306333	0.808695	0.187394	0.0912661	1.0653	0.682027
Q5BK85	Tmed1	Transmembrane emp24 domain-containing protein 1	-0.165929	0.666479	0.148506	1.10842	0.606774	0.296657	0.212014	-0.31408	0.150386	0.462586	1.37801	0.353323	-0.017423	0.987996	0.526184
Q8R500	Mfn2	Mitofusin-2	-0.00101167	0.528439	0.0466071	1.03283	0.607309	-0.00747437	0.640464	0.0530698	0.544008	-0.0064627	0.99553	0.624821	0.0455954	1.03211	0.37676
Q08603	Rabggtb	Geranylgeranyl transferase type-2 subunit beta	-0.0315413	0.663812	0.0508888	1.0359	0.607309	-0.53893	0.369014	0.558278	0.27009	-0.507389	0.703494	0.434356	0.0193475	1.0135	0.552981
Q9R085	Usp15	Ubiquitin carboxyl-terminal hydrolase 15	-0.0815744	0.672792	0.318154	1.24673	0.607309	0.194946	0.45932	0.0416332	0.469666	0.276521	1.21127	0.543935	0.236579	1.1782	0.602061
Q4KLH5	Agfg1	Arf-GAP domain and FG repeat-containing protein 1	-0.114904	0.656134	0.312109	1.24152	0.607309	0.0674476	0.56058	0.129758	0.615145	0.182351	1.13473	0.555019	0.197205	1.14648	0.628683
P19944	Rplp1	60S acidic ribosomal protein P1	0.0689642	0.516748	0.100414	1.07208	0.60744	-0.263083	0.314369	0.432462	0.391741	-0.332047	0.794408	0.395514	0.169379	1.12457	0.442061
D4AD37	Bpnt2	Golgi-resident adenosine 3',5'-bisphosphate 3'-phosphatase	1.25449	0.0926024	-0.156693	0.897079	0.607666	0.430059	0.429011	0.667739	0.456127	-0.824432	0.564704	0.353228	1.0978	2.14028	0.143261
P05964	S100a6	Protein S100-A6	-1.45082	0.25162	-0.423828	0.745444	0.607666	-2.01653	0.238507	0.141881	0.489866	-0.565709	0.675623	0.470813	-1.87465	0.272693	0.241177
P80432	Cox7c	Cytochrome c oxidase subunit 7C, mitochondrial	-0.355244	0.535219	-0.00308102	0.997867	0.6077	-0.49702	0.48732	0.138696	0.396981	-0.141777	0.906402	0.436645	-0.358325	0.78007	0.580864
B0LT89	Stk24	Serine/threonine-protein kinase 24	0.240203	0.419838	-0.120997	0.919552	0.607704	-0.0218865	0.683082	0.141093	0.509847	-0.26209	0.833879	0.413611	0.119206	1.08614	0.515947
Q68FW7	Tars2	Threonine--tRNA ligase, mitochondrial	-0.371108	0.0286455	-0.0463186	0.968404	0.60792	-0.0734773	0.595275	-0.34395	0.154542	0.297631	1.22912	0.0422708	-0.417427	0.748759	0.109362
Q8CHM7	Hacl1	2-hydroxyacyl-CoA lyase 1	-0.166628	0.517895	-0.366195	0.775826	0.608571	-0.228882	0.437562	-0.303941	0.676244	-0.062254	0.957767	0.599509	-0.532823	0.691201	0.444076
Q6AYT7	Abhd12	Lysophosphatidylserine lipase ABHD12	0.0669511	0.658137	-0.0951356	0.936184	0.608571	-0.025947	0.589728	-0.0022375	0.677681	-0.0928981	0.937637	0.580974	-0.0281845	0.980654	0.60292
P97544	Plpp3	Phospholipid phosphatase 3	-0.405971	0.529377	0.172481	1.12699	0.608872	-0.270512	0.44547	0.0370217	0.526099	0.135459	1.09844	0.604508	-0.23349	0.850575	0.621359
P12075	Cox5b	Cytochrome c oxidase subunit 5B, mitochondrial	0.00901635	0.477828	0.0754766	1.05371	0.608883	0.104731	0.559398	-0.0202383	0.526949	0.0957148	1.06859	0.630339	0.0844929	1.06031	0.316441
P07323	Eno2	Gamma-enolase	0.225553	0.278652	0.265562	1.2021	0.609374	-0.142459	0.566866	0.633574	0.273688	-0.368012	0.77485	0.29654	0.491115	1.40553	0.273664
P70483	Strn	Striatin	-0.595422	0.494249	0.590494	1.50576	0.609703	-0.856967	0.297155	0.852039	0.289304	-0.261545	0.834194	0.395287	-0.00492808	0.99659	0.557675
A0A0G2K2P5	Tjp1	Tight junction protein ZO-1	0.0798507	0.399766	0.107263	1.07718	0.610155	0.137454	0.678651	0.04966	0.464343	0.0576034	1.04074	0.411983	0.187114	1.13848	0.437053
P69736	Edf1	Endothelial differentiation-related factor 1	0.585458	0.634133	-0.659205	0.633227	0.610945	0.0631805	0.603748	-0.136928	0.590856	-0.522277	0.696272	0.666805	-0.0737472	0.950167	0.6346
O08700	Vps45	Vacuolar protein sorting-associated protein 45	0.264583	0.637563	0.341468	1.26705	0.611073	0.533371	0.589938	0.0726804	0.674937	0.268788	1.2048	0.640944	0.606051	1.52209	0.523505
Q8VIF7	Selenbp1	Methanethiol oxidase	-0.103268	0.458489	-0.057391	0.961	0.611092	0.0819516	0.292556	-0.24261	0.208134	0.185219	1.13699	0.136931	-0.160659	0.894616	0.561902
P0DN35	Ndufb1	NADH dehydrogenase [ubiquinone] 1 beta subcomplex subunit 1	-0.184751	0.661921	0.0800668	1.05707	0.611213	-0.126358	0.677339	0.0216741	0.639407	0.0583927	1.04131	0.663812	-0.104684	0.930009	0.660053
A7VJC2	Hnrnpa2b1	Heterogeneous nuclear ribonucleoproteins A2/B1	-0.127232	0.584376	-0.29135	0.817137	0.611224	-0.333915	0.63799	-0.084667	0.621585	-0.206683	0.866527	0.67018	-0.418582	0.74816	0.5049
P35745	Acyp2	Acylphosphatase-2	0.702127	0.017033	0.025736	1.018	0.611317	0.48297	0.0926024	0.244893	0.120739	-0.219157	0.859067	0.0421948	0.727863	1.65618	0.0238832
Q4FZX5	Msrb2	Methionine-R-sulfoxide reductase B2, mitochondrial	0.1564	0.574085	0.324539	1.25226	0.611394	0.0937102	0.562973	0.387229	0.603748	-0.0626899	0.957477	0.677941	0.480939	1.39565	0.64565
Q5FVQ8	Nlrx1	NLR family member X1	-0.143521	0.139946	0.161316	1.11831	0.611563	0.0618825	0.664304	-0.0440881	0.119281	0.205404	1.15301	0.117651	0.0177944	1.01241	0.133785
P50463	Csrp3	Cysteine and glycine-rich protein 3	-0.184411	0.178815	0.00935743	1.00651	0.611703	-0.240803	0.157884	0.0657496	0.636649	-0.0563922	0.961666	0.656001	-0.175053	0.885735	0.233344
P0DKR2	Tcaim	T-cell activation inhibitor, mitochondrial	-0.272249	0.472458	0.145967	1.10647	0.611845	0.117603	0.567963	-0.243886	0.542133	0.389853	1.31026	0.331937	-0.126283	0.916189	0.620805
Q497B0	Nit2	Omega-amidase NIT2	-0.163679	0.23363	0.0931104	1.06667	0.612312	0.110211	0.176849	-0.180779	0.00727137	0.273889	1.20906	0.00247966	-0.0705683	0.952263	0.319464
P02091	Hbb	Hemoglobin subunit beta-1	0.603864	0.434727	0.225343	1.16906	0.612795	0.799884	0.352801	0.0293229	0.676801	0.19602	1.14553	0.614965	0.829207	1.77671	0.395287
Q6MG49	Bag6	Large proline-rich protein BAG6	0.393054	0.640031	-0.281775	0.822578	0.612795	0.499871	0.471599	-0.388592	0.50341	0.106817	1.07685	0.462124	0.111279	1.08019	0.656535
Q63321	Plod1	Procollagen-lysine,2-oxoglutarate 5-dioxygenase 1	0.225055	0.516748	0.0941873	1.06746	0.612943	0.0799235	0.636678	0.239319	0.50749	-0.145131	0.904297	0.598956	0.319242	1.24767	0.410289
Q07066	Pxmp2	Peroxisomal membrane protein 2	0.0414393	0.551714	0.100368	1.07205	0.612943	0.529324	0.359791	-0.387516	0.595108	0.487885	1.40239	0.491536	0.141808	1.10329	0.482844
Q6AXW1	Glrx2	Glutaredoxin-2, mitochondrial	0.0308144	0.50008	-0.245796	0.84335	0.612943	0.139399	0.482861	-0.354381	0.368991	0.108585	1.07817	0.287145	-0.214982	0.861557	0.575472
Q62839	Golga2	Golgin subfamily A member 2	0.466048	0.620805	-0.223269	0.856622	0.612943	-0.0992608	0.603718	0.34204	0.603578	-0.565309	0.675811	0.652209	0.242779	1.18327	0.685862
P62246	Rps15a	40S ribosomal protein S15a	-0.069579	0.457674	-0.10782	0.927989	0.612957	-0.244966	0.235146	0.067567	0.0283114	-0.175387	0.88553	0.0425519	-0.177399	0.884296	0.506241
Q6QI44	Naa25	N-alpha-acetyltransferase 25, NatB auxiliary subunit	-0.172673	0.677941	0.376641	1.29832	0.61341	-0.773155	0.43687	0.977123	0.353816	-0.600482	0.659534	0.484683	0.203968	1.15186	0.612943
O88994	Mtarc2	Mitochondrial amidoxime reducing component 2	-0.499632	0.0238832	0.147492	1.10764	0.613617	-0.0680356	0.58278	-0.284105	0.179247	0.431597	1.34873	0.0809535	-0.35214	0.783421	0.086703
Q63945	Set	Protein SET	0.0596553	0.580671	-0.359113	0.779644	0.613775	-1.00993	0.351937	0.710474	0.386615	-1.06959	0.476455	0.309926	-0.299458	0.812558	0.665343
Q9EPB1	Dpp7	Dipeptidyl peptidase 2	0.14447	0.385193	-0.00697717	0.995175	0.615119	-0.0455246	0.61184	0.183018	0.384545	-0.189995	0.876609	0.398477	0.137493	1.09999	0.399545
Q4KM93	Tmem177	Transmembrane protein 177	0.0120914	0.523226	0.114806	1.08283	0.615233	-0.282286	0.431555	0.409183	0.50749	-0.294377	0.815424	0.581429	0.126898	1.09194	0.602332
P97834	Gps1	COP9 signalosome complex subunit 1	0.659172	0.647544	-0.403754	0.755889	0.615268	0.332758	0.391741	-0.0773402	0.466604	-0.326414	0.797516	0.413697	0.255417	1.19368	0.647555
Q63524	Tmed2	Transmembrane emp24 domain-containing protein 2	-0.214061	0.631513	-0.0613913	0.958339	0.615993	-0.242509	0.617622	-0.0329434	0.600512	-0.028448	0.980474	0.682027	-0.275452	0.826191	0.668088
Q5BJX1	Mrpl41	39S ribosomal protein L41, mitochondrial	-0.169082	0.61102	0.349595	1.2742	0.616688	-0.181471	0.511462	0.361984	0.319464	-0.012389	0.991449	0.42304	0.180513	1.13329	0.523279
Q6AYE2	Sh3glb1	Endophilin-B1	-0.0354037	0.521125	-0.143372	0.9054	0.617193	-0.245685	0.0544713	0.0669092	0.334887	-0.210281	0.864369	0.241934	-0.178776	0.883452	0.42433
D4ACN8	Plgrkt	Plasminogen receptor (KT)	-0.323741	0.447652	-0.0926058	0.937827	0.617193	-0.163084	0.62966	-0.253263	0.35481	0.160657	1.1178	0.283224	-0.416347	0.74932	0.511849
P62250	Rps16	40S ribosomal protein S16	-0.251472	0.464466	0.0550087	1.03887	0.617367	-0.115323	0.522013	-0.08114	0.594298	0.136149	1.09897	0.658825	-0.196463	0.872687	0.322287
P62083	Rps7	40S ribosomal protein S7	0.0448784	0.537135	-0.171555	0.887885	0.617367	-0.526357	0.0261583	0.399681	0.123738	-0.571236	0.67304	0.159686	-0.126677	0.915939	0.383561
Q63507	Rpl14	60S ribosomal protein L14	-0.010232	0.346836	-0.252782	0.839277	0.617404	-0.0636442	0.411635	-0.19937	0.122548	-0.0534123	0.963654	0.175006	-0.263014	0.833345	0.241934
P35427	Rpl13a	60S ribosomal protein L13a	-0.29873	0.229698	0.0473546	1.03337	0.617499	-0.396504	0.0854077	0.145128	0.5639	-0.0977735	0.934474	0.442076	-0.251375	0.840095	0.214232
Q63569	Psmc3	26S proteasome regulatory subunit 6A	-0.00186494	0.204156	0.10938	1.07876	0.617549	-0.11336	0.551714	0.220874	0.153295	-0.111495	0.925629	0.0890339	0.107515	1.07737	0.294029
O89035	Slc25a10	Mitochondrial dicarboxylate carrier	0.311609	0.524662	-0.041673	0.971528	0.617617	0.24331	0.546245	0.0266256	0.579062	-0.0682985	0.953762	0.657922	0.269936	1.20575	0.437562
P24587	Akap5	A-kinase anchor protein 5	-0.310085	0.574538	-0.245523	0.84351	0.618019	2.30104	0.541087	-2.85665	0.420746	2.61113	6.1098	0.461379	-0.555609	0.68037	0.468375
P18297	Spr	Sepiapterin reductase	-0.362802	0.078813	0.114763	1.0828	0.618342	-0.0214759	0.640944	-0.226564	0.0141104	0.341327	1.26692	0.0671059	-0.24804	0.84204	0.0379832
Q71LX6	Xirp2	Xin actin-binding repeat-containing protein 2	0.240267	0.176568	-0.0529938	0.963934	0.619291	-0.352128	0.298058	0.539401	0.0252465	-0.592395	0.663241	0.0403232	0.187273	1.13861	0.146318
P62260	Ywhae	14-3-3 protein epsilon	-0.141023	0.599727	-0.0471957	0.967816	0.619511	-0.186155	0.420096	-0.00206335	0.398811	-0.0451323	0.969201	0.379119	-0.188219	0.877689	0.664705
Q9QWN8	Sptbn2	Spectrin beta chain, non-erythrocytic 2	-0.0214078	0.655928	0.113217	1.08164	0.619884	-0.0546452	0.620805	0.146454	0.595275	-0.0332374	0.977225	0.655415	0.0918088	1.06571	0.64652
P17702	Rpl28	60S ribosomal protein L28	-0.198714	0.47079	-0.0186238	0.987174	0.620324	-0.0972223	0.670162	-0.120115	0.465305	0.101491	1.07288	0.429178	-0.217337	0.860151	0.51083
Q63716	Prdx1	Peroxiredoxin-1	-0.211897	0.113527	-0.0851655	0.942676	0.620432	-0.325578	0.0240054	0.0285154	0.474281	-0.113681	0.924227	0.575757	-0.297063	0.813908	0.147325
Q9WU49	Carhsp1	Calcium-regulated heat stable protein 1	-0.146882	0.462523	0.122255	1.08843	0.620432	-0.203162	0.52717	0.178534	0.647495	-0.0562799	0.961741	0.666805	-0.0246272	0.983075	0.581046
P63045	Vamp2	Vesicle-associated membrane protein 2	0.0349553	0.675237	-0.217281	0.860185	0.620432	-0.553931	0.48732	0.371606	0.571532	-0.588887	0.664856	0.522179	-0.182325	0.881281	0.612795
O35796	C1qbp	Complement component 1 Q subcomponent-binding protein, mitochondrial	0.525482	0.50749	0.0572367	1.04047	0.621094	0.733431	0.474759	-0.150711	0.575879	0.207948	1.15504	0.640031	0.582719	1.49767	0.573253
P11232	Txn	Thioredoxin	0.0033147	0.632105	-0.125328	0.916796	0.621134	-0.431203	0.330796	0.30919	0.214815	-0.434518	0.739941	0.283667	-0.122013	0.918905	0.55555
Q9JMB5	Adrm1	Proteasomal ubiquitin receptor ADRM1	-0.932609	0.612943	0.759672	1.69311	0.621585	-0.288713	0.420096	0.115776	0.617193	0.643896	1.56254	0.542905	-0.172937	0.887035	0.50601
P13676	Apeh	Acylamino-acid-releasing enzyme	-0.395589	0.642285	-0.0649173	0.956	0.623502	-0.544025	0.603578	0.0835191	0.577691	-0.148436	0.902228	0.644028	-0.460506	0.726731	0.677196
P15205	Map1b	Microtubule-associated protein 1B	-0.399242	0.332541	0.0760027	1.05409	0.623538	-0.425898	0.459092	0.102659	0.640873	-0.0266565	0.981693	0.673283	-0.323239	0.799273	0.432657
Q9Z1I6	Arhgef1	Rho guanine nucleotide exchange factor 1	-0.112494	0.615993	-0.10391	0.930508	0.623538	-0.759791	0.174814	0.543388	0.46263	-0.647297	0.638475	0.332095	-0.216403	0.860708	0.542953
P00507	Got2	Aspartate aminotransferase, mitochondrial	-0.352985	0.3054	-0.147977	0.902515	0.623858	-0.0553391	0.676773	-0.445623	0.391741	0.297646	1.22914	0.329444	-0.500962	0.706635	0.368991
P23928	Cryab	Alpha-crystallin B chain	-0.138148	0.42304	-0.0347697	0.976188	0.623858	-0.181142	0.459907	0.00822421	0.647371	-0.0429939	0.970639	0.665127	-0.172918	0.887047	0.50749
Q5RKI8	Abcb8	Mitochondrial potassium channel ATP-binding subunit	-0.261694	0.46473	-0.247277	0.842485	0.624419	-0.0693255	0.680891	-0.439645	0.332095	0.192368	1.14264	0.435203	-0.508971	0.702723	0.373386
P23764	Gpx3	Glutathione peroxidase 3	0.026407	0.54019	0.0883815	1.06318	0.624821	0.392811	0.414194	-0.278022	0.23267	0.366404	1.28914	0.174265	0.114789	1.08282	0.599509
Q5I0H4	Tmco1	Calcium load-activated calcium channel	-0.241215	0.126961	-0.0580309	0.960574	0.625097	-0.491841	0.0178933	0.192595	0.442812	-0.250626	0.840531	0.54414	-0.299246	0.812677	0.155985
P48004	Psma7	Proteasome subunit alpha type-7	0.0667131	0.50749	-0.203626	0.868365	0.625138	-0.540615	0.233469	0.403702	0.159086	-0.607328	0.656411	0.140024	-0.136913	0.909463	0.578919
Q5FVQ4	Mlec	Malectin	0.0602039	0.312407	0.175792	1.12958	0.625197	0.0784663	0.673859	0.157529	0.171877	0.0182624	1.01274	0.251991	0.235995	1.17772	0.243696
P63004	Pafah1b1	Platelet-activating factor acetylhydrolase IB subunit alpha	-0.169106	0.685743	0.4877	1.40221	0.625343	0.406211	0.653502	-0.0876169	0.655168	0.575317	1.49	0.655874	0.318594	1.24711	0.619291
P22509	Fbl	rRNA 2'-O-methyltransferase fibrillarin	-0.256687	0.259119	0.0209614	1.01464	0.626727	-0.251008	0.262372	0.0152829	0.631513	0.00567853	1.00394	0.684274	-0.235725	0.849258	0.0846428
P48721	Hspa9	Stress-70 protein, mitochondrial	0.0879542	0.615072	0.0776652	1.05531	0.626727	0.0619666	0.266069	0.103653	0.234882	-0.0259876	0.982148	0.312125	0.165619	1.12165	0.664304
P35704	Prdx2	Peroxiredoxin-2	0.0418102	0.526949	0.0387029	1.02719	0.627062	-0.302844	0.50749	0.383357	0.249135	-0.344654	0.787497	0.359523	0.080513	1.05739	0.432972
Q6P7R8	Hsd17b12	Very-long-chain 3-oxoacyl-CoA reductase	-0.00884505	0.257753	-0.19985	0.870641	0.627379	-0.10598	0.132364	-0.102715	0.490925	-0.0971349	0.934888	0.564941	-0.208695	0.86532	0.351357
P84100	Rpl19	60S ribosomal protein L19	0.190797	0.478469	-0.35769	0.780413	0.628225	-0.543005	0.183082	0.376112	0.139956	-0.733802	0.601317	0.215632	-0.166893	0.890759	0.494249
P05765	Rps21	40S ribosomal protein S21	0.222243	0.634133	-0.0997256	0.93321	0.629103	-0.397747	0.12668	0.520265	0.0991193	-0.61999	0.650675	0.281245	0.122518	1.08863	0.679155
P16290	Pgam2	Phosphoglycerate mutase 2	0.0934137	0.632088	0.0642155	1.04552	0.629769	-0.159655	0.386736	0.317285	0.319555	-0.253069	0.839109	0.364073	0.157629	1.11545	0.564707
Q5U3Z3	Isoc2	Isochorismatase domain-containing protein 2	-0.269158	0.17987	0.171733	1.12641	0.630339	0.00643714	0.584959	-0.103863	0.547217	0.275595	1.21049	0.482861	-0.0974254	0.9347	0.319718
Q5RK00	Mrpl46	39S ribosomal protein L46, mitochondrial	-0.162068	0.322837	0.049603	1.03498	0.630608	-0.0745983	0.529377	-0.0378665	0.485139	0.0874695	1.0625	0.524985	-0.112465	0.925006	0.322837
Q01728	Slc8a1	Sodium/calcium exchanger 1	0.0152387	0.483321	0.0176005	1.01227	0.630608	0.132944	0.385193	-0.100105	0.566995	0.117706	1.08501	0.656134	0.0328392	1.02302	0.491367
Q5I0P2	Gcsh	Glycine cleavage system H protein, mitochondrial	0.361425	0.261495	-0.146317	0.903554	0.631247	0.139786	0.532385	0.0753217	0.539078	-0.221639	0.857591	0.461891	0.215108	1.16079	0.351021
P37199	Nup155	Nuclear pore complex protein Nup155	-0.198065	0.488727	-0.0590672	0.959885	0.63134	-0.435422	0.293852	0.17829	0.486511	-0.237357	0.848298	0.462345	-0.257132	0.83675	0.403098
Q5I0K3	Clybl	Citramalyl-CoA lyase, mitochondrial	-0.118044	0.459092	0.0274755	1.01923	0.631513	0.0528796	0.165971	-0.143448	0.102131	0.170924	1.12578	0.0224536	-0.0905684	0.939153	0.568318
Q9QUK5	Hspb7	Heat shock protein beta-7 (Fragment)	0.182423	0.543715	-0.177569	0.884192	0.631713	-0.130543	0.492027	0.135396	0.386963	-0.312965	0.804985	0.378964	0.00485339	1.00337	0.598673
P43278	H1-0	Histone H1.0	0.434807	0.369352	-0.0101787	0.99297	0.632118	0.136592	0.387695	0.288036	0.544035	-0.298214	0.813258	0.582997	0.424628	1.34223	0.437223
P35559	Ide	Insulin-degrading enzyme	0.107272	0.58021	0.164304	1.12063	0.632118	-0.10383	0.211211	0.375406	0.213583	-0.211102	0.863877	0.316899	0.271576	1.20713	0.609913
P62329	Tmsb4x	Thymosin beta-4	-0.400847	0.51599	-0.0577543	0.960758	0.632156	-1.01041	0.10167	0.551814	0.0631648	-0.609568	0.655393	0.268353	-0.458601	0.727692	0.55287
P11608	Mt-atp8	ATP synthase protein 8	-0.201873	0.368991	0.129532	1.09394	0.632897	-0.557262	0.461379	0.484921	0.369014	-0.355389	0.781659	0.345926	-0.072341	0.951093	0.43938
Q5I0K8	Mrps7	28S ribosomal protein S7, mitochondrial	0.0996056	0.642676	0.0127595	1.00888	0.632897	0.0435047	0.462124	0.0688603	0.392502	-0.0561008	0.96186	0.274431	0.112365	1.081	0.685743
O35777	Magt1	Magnesium transporter protein 1	-0.0152995	0.644529	-0.140465	0.907227	0.632952	-0.0960966	0.684274	-0.0596677	0.591064	-0.0807972	0.945535	0.651485	-0.155764	0.897657	0.573329
P10860	Glud1	Glutamate dehydrogenase 1, mitochondrial	-0.224289	0.640043	0.070441	1.05004	0.633209	-0.00949472	0.404686	-0.144353	0.587667	0.214794	1.16054	0.513754	-0.153848	0.89885	0.567963
Q66HL2	Cttn	Src substrate cortactin	0.636862	0.500239	-0.087996	0.940829	0.633697	0.035335	0.37699	0.513531	0.266378	-0.601527	0.659056	0.183561	0.548866	1.46294	0.577519
Q8K1Q0	Nmt1	Glycylpeptide N-tetradecanoyltransferase 1	0.0576422	0.621532	0.0134699	1.00938	0.633767	-0.685114	0.0594442	0.756226	0.0549284	-0.742756	0.597596	0.189431	0.0711121	1.05053	0.671118
P06685	Atp1a1	Sodium/potassium-transporting ATPase subunit alpha-1	0.138514	0.645998	-0.0273269	0.981237	0.633767	0.232081	0.327729	-0.120894	0.298339	0.0935675	1.06701	0.232244	0.111187	1.08012	0.678464
P47197	Akt2	RAC-beta serine/threonine-protein kinase	-0.21181	0.434727	0.0258648	1.01809	0.634133	-0.380302	0.33326	0.194357	0.516048	-0.168492	0.889772	0.619023	-0.185945	0.879073	0.403098
P0C2B9	Mrpl42	28S ribosomal protein L42, mitochondrial	-0.219263	0.476037	0.0683118	1.04849	0.634133	-0.127255	0.324747	-0.0236964	0.573719	0.0920082	1.06585	0.60295	-0.150952	0.900656	0.600027
B2GV38	Ubl4a	Ubiquitin-like protein 4A	-0.268718	0.438754	-0.113385	0.924416	0.634245	-0.614216	0.0440248	0.232114	0.422563	-0.345499	0.787036	0.439663	-0.382103	0.767318	0.22268
Q9Z0J5	Txnrd2	Thioredoxin reductase 2, mitochondrial	-0.04554	0.453512	-0.000549373	0.999619	0.634369	0.122922	0.589572	-0.169012	0.659554	0.168462	1.12386	0.592038	-0.0460894	0.968558	0.561902
Q99JD4	Clasp2	CLIP-associating protein 2	0.167654	0.480996	0.0315551	1.02211	0.6346	-0.00657837	0.640944	0.205788	0.517516	-0.174233	0.886239	0.493445	0.199209	1.14807	0.499354
P39032	Rpl36	60S ribosomal protein L36	0.0826783	0.656894	-0.11966	0.920405	0.634823	-0.333602	0.588462	0.29662	0.564379	-0.41628	0.749354	0.53555	-0.0369817	0.974692	0.671323
Q7M0E7	Mrpl14	39S ribosomal protein L14, mitochondrial	0.189521	0.500664	-0.0763991	0.948422	0.634926	0.0263879	0.420096	0.086734	0.677169	-0.163133	0.893083	0.617193	0.113122	1.08157	0.458001
Q6BBI8	Ufc1	Ubiquitin-fold modifier-conjugating enzyme 1	0.304624	0.555651	-0.034634	0.976279	0.634926	-0.196196	0.390259	0.466186	0.235146	-0.50082	0.706705	0.336851	0.26999	1.2058	0.46473
B5DFN3	Uqcc2	Ubiquinol-cytochrome-c reductase complex assembly factor 2	0.0564293	0.516748	-0.15427	0.898587	0.634926	-0.00991721	0.566213	-0.0879239	0.452359	-0.0663465	0.955054	0.266378	-0.0978411	0.93443	0.603748
P28075	Psmb5	Proteasome subunit beta type-5	-0.179986	0.682256	0.147789	1.10787	0.634926	-0.529229	0.147542	0.497032	0.214249	-0.349243	0.784996	0.253459	-0.032197	0.97793	0.612795
Q6AXQ5	Pde12	2',5'-phosphodiesterase 12	-0.0402346	0.668849	0.0790251	1.0563	0.634926	0.0533531	0.577519	-0.0145626	0.54414	0.0935877	1.06702	0.594027	0.0387905	1.02725	0.651282
P43138	Apex1	DNA-(apurinic or apyrimidinic site) endonuclease	-0.273363	0.490094	0.00334956	1.00232	0.634949	-0.234849	0.422491	-0.0351637	0.597167	0.0385133	1.02705	0.65975	-0.270013	0.829312	0.55287
Q5XIP1	Pelo	Protein pelota homolog	-0.0130996	0.621134	0.00984209	1.00685	0.635453	-0.0635339	0.343707	0.0602765	0.369352	-0.0504344	0.965646	0.389725	-0.00325746	0.997745	0.684263
O35952	Hagh	Hydroxyacylglutathione hydrolase, mitochondrial	-0.0224878	0.541076	-0.213167	0.862641	0.636142	0.137159	0.680651	-0.372814	0.598312	0.159646	1.11701	0.526949	-0.235655	0.849299	0.604993
Q4QQT3	Celf1	CUGBP Elav-like family member 1	-0.0331242	0.668849	-0.118717	0.921007	0.636306	-0.473695	0.477124	0.321854	0.572198	-0.44057	0.736843	0.42433	-0.151841	0.900101	0.632897
Q9Z1A5	Nae1	NEDD8-activating enzyme E1 regulatory subunit	-0.0541468	0.666479	-0.0999862	0.933042	0.636669	-0.871784	0.216869	0.717651	0.243756	-0.817637	0.56737	0.379656	-0.154133	0.898672	0.58278
P42346	Mtor	Serine/threonine-protein kinase mTOR	-0.1685	0.612497	0.0105291	1.00732	0.636678	-0.182741	0.629324	0.0247696	0.510217	-0.0142406	0.990178	0.535847	-0.157971	0.896285	0.574085
Q6VBQ5	Myadm	Myeloid-associated differentiation marker	-0.335399	0.0352519	-0.12457	0.917277	0.636797	-0.0730477	0.187062	-0.386921	0.211363	0.262351	1.19943	0.317519	-0.459969	0.727002	0.0134592
F1LQ48	Hnrnpl	Heterogeneous nuclear ribonucleoprotein L	-0.164445	0.484573	0.0932453	1.06677	0.636864	0.179008	0.432207	-0.250207	0.666805	0.343453	1.26879	0.612312	-0.0711996	0.951846	0.459092
P14408	Fh	Fumarate hydratase, mitochondrial	0.0530474	0.481085	0.0924182	1.06616	0.637559	0.100608	0.546156	0.044858	0.48732	0.0475602	1.03352	0.574085	0.145466	1.10609	0.441736
P70541	Eif2b3	Translation initiation factor eIF-2B subunit gamma	-0.33848	0.603578	-0.11603	0.922723	0.637803	-1.07577	0.406808	0.621262	0.376257	-0.737293	0.599864	0.235146	-0.454511	0.729758	0.584771
Q9R066	Cxadr	Coxsackievirus and adenovirus receptor homolog	-0.0730793	0.23267	0.127841	1.09266	0.638468	0.117773	0.598956	-0.0630105	0.295256	0.190852	1.14144	0.183622	0.0547622	1.03869	0.304745
Q5BK63	Ndufa9	NADH dehydrogenase [ubiquinone] 1 alpha subcomplex subunit 9, mitochondrial	-0.300408	0.0166703	0.152122	1.1112	0.638586	-0.150678	0.350607	0.00239173	0.0555769	0.14973	1.10936	0.0224536	-0.148286	0.902322	0.0274147
B0BN56	Mrps31	28S ribosomal protein S31, mitochondrial	0.113359	0.589972	-0.154938	0.898171	0.639579	-0.0910014	0.444854	0.0494229	0.629571	-0.20436	0.867923	0.525734	-0.0415785	0.971591	0.565821
Q5PQX1	Tor1aip1	Torsin-1A-interacting protein 1	0.430595	0.509847	-0.257402	0.836593	0.639668	-0.052759	0.119751	0.225952	0.168958	-0.483354	0.715313	0.162381	0.173193	1.12755	0.572412
O88600	Hspa4	Heat shock 70 kDa protein 4	0.0661597	0.208231	0.055145	1.03896	0.640031	-0.522138	0.0149161	0.643443	0.000677578	-0.588298	0.665127	0.000892915	0.121305	1.08772	0.235146
Q5M818	Mrpl16	39S ribosomal protein L16, mitochondrial	0.268255	0.226515	0.0781968	1.0557	0.640222	0.197881	0.486279	0.14857	0.513417	-0.0703734	0.952391	0.543223	0.346451	1.27143	0.262372
Q68FS2	Cops4	COP9 signalosome complex subunit 4	-0.17085	0.375251	-0.118411	0.921201	0.640248	-0.429611	0.624023	0.14035	0.378964	-0.258762	0.835805	0.314143	-0.289261	0.818321	0.446679
Q64620	Ppp6c	Serine/threonine-protein phosphatase 6 catalytic subunit	-0.0776753	0.55809	0.0900672	1.06442	0.640586	-0.183703	0.50749	0.196095	0.613454	-0.106028	0.929143	0.676801	0.0123919	1.00863	0.577468
Q9ET64	Smpd2	Sphingomyelin phosphodiesterase 2	-0.0418333	0.105377	-0.06537	0.9557	0.640873	-0.0714425	0.374388	-0.0357608	0.362745	-0.0296092	0.979686	0.449538	-0.107203	0.928386	0.0389688
Q64232	Tecr	Very-long-chain enoyl-CoA reductase	-0.129415	0.61102	-0.14234	0.906048	0.640873	-0.242421	0.668109	-0.0293342	0.538347	-0.113006	0.924659	0.620073	-0.271755	0.828311	0.535847
P18445	Rpl27a	60S ribosomal protein L27a	-0.0250463	0.545768	-0.309178	0.807101	0.640873	0.194159	0.386736	-0.528383	0.483111	0.219205	1.16409	0.542638	-0.334224	0.79321	0.597163
O35264	Pafah1b2	Platelet-activating factor acetylhydrolase IB subunit alpha2	-0.0727487	0.68459	0.057628	1.04075	0.640873	-0.348913	0.17359	0.333792	0.234972	-0.276164	0.825784	0.278652	-0.0151207	0.989574	0.63534
Q6VV72	Eif1a	Eukaryotic translation initiation factor 1A	0.346712	0.589212	-0.160827	0.894512	0.640944	-0.117632	0.245362	0.303518	0.232244	-0.464345	0.7248	0.310791	0.185886	1.13752	0.507358
Q68FW9	Cops3	COP9 signalosome complex subunit 3	-0.0822983	0.542638	0.0172448	1.01202	0.640944	-0.180471	0.493692	0.115418	0.440466	-0.0981727	0.934215	0.426452	-0.0650535	0.95591	0.580671
D3ZW55	Itpa	Inosine triphosphate pyrophosphatase	0.294794	0.664391	-0.196009	0.872962	0.640944	-0.34304	0.474759	0.441825	0.361295	-0.637834	0.642677	0.462759	0.0987851	1.07087	0.610205
P85007	Ier3ip1	Immediate early response 3-interacting protein 1	-0.350975	0.61447	0.233154	1.1754	0.640944	-0.250443	0.189565	0.132623	0.242282	0.100531	1.07217	0.39034	-0.117821	0.921579	0.657289
Q3B8Q2	Eif4a3	Eukaryotic initiation factor 4A-III	-0.184389	0.369705	-0.0997179	0.933215	0.641441	-0.322149	0.225782	0.038042	0.598243	-0.13776	0.908929	0.562689	-0.284107	0.82125	0.303326
Q63690	Bax	Apoptosis regulator BAX	1.0084	0.412619	-0.13052	0.913502	0.64145	0.796047	0.6467	0.0818382	0.525873	-0.212358	0.863125	0.505999	0.877885	1.83768	0.426102
Q4V8C2	Zw10	Centromere/kinetochore protein zw10 homolog	-0.210703	0.607316	-0.125424	0.916735	0.64145	-0.291829	0.589572	-0.0442983	0.617367	-0.0811257	0.94532	0.653813	-0.336127	0.792165	0.658971
Q5XIH4	Lias	Lipoyl synthase, mitochondrial	-0.0978888	0.310028	-0.0984687	0.934024	0.641531	-0.0796143	0.559697	-0.116743	0.494249	0.0182744	1.01275	0.417285	-0.196357	0.872751	0.380589
P61751	Arf4	ADP-ribosylation factor 4	-0.0581505	0.685743	-0.1601	0.894963	0.641975	-0.257886	0.64983	0.0396353	0.589017	-0.199735	0.87071	0.661487	-0.218251	0.859607	0.632897
P41499	Ptpn11	Tyrosine-protein phosphatase non-receptor type 11	0.213141	0.647873	-0.348123	0.785605	0.641975	-0.042126	0.640586	-0.0928561	0.651282	-0.255267	0.837832	0.605694	-0.134982	0.910681	0.677847
P56574	Idh2	Isocitrate dehydrogenase [NADP], mitochondrial	-0.188215	0.0663136	0.141295	1.10289	0.642056	0.0108198	0.660866	-0.0577397	0.0581641	0.199034	1.14793	0.067597	-0.0469198	0.968001	0.0548554
Q99PD4	Arpc1a	Actin-related protein 2/3 complex subunit 1A	0.291665	0.481943	-0.278111	0.82467	0.642227	-0.39242	0.166256	0.405974	0.096842	-0.684085	0.622401	0.0594442	0.0135536	1.00944	0.545768
Q5XIM5	Cdv3	Protein CDV3 homolog	0.241667	0.564672	-0.124774	0.917148	0.642298	-0.509513	0.341371	0.626407	0.350116	-0.75118	0.594117	0.360582	0.116894	1.0844	0.609142
P19468	Gclc	Glutamate--cysteine ligase catalytic subunit	0.128203	0.575423	0.230377	1.17314	0.642879	0.506511	0.419564	-0.147931	0.663812	0.378308	1.29982	0.656673	0.358579	1.28216	0.610155
Q9R1N3	Slc4a7	Sodium bicarbonate cotransporter 3	-0.3021	0.644028	-0.251245	0.840171	0.642879	0.194904	0.598956	-0.748249	0.485139	0.497004	1.41128	0.500718	-0.553344	0.681439	0.612957
Q6V0K7	Oit3	Oncoprotein-induced transcript 3 protein	-0.146374	0.5727	-0.0121095	0.991641	0.642885	0.301575	0.615145	-0.460059	0.479183	0.44795	1.3641	0.523279	-0.158484	0.895966	0.505687
Q6XQN1	Naprt	Nicotinate phosphoribosyltransferase	-0.19331	0.684274	0.0148375	1.01034	0.642885	-0.260609	0.380197	0.0821362	0.587667	-0.0672986	0.954423	0.542905	-0.178472	0.883638	0.627226
P36876	Ppp2r2a	Serine/threonine-protein phosphatase 2A 55 kDa regulatory subunit B alpha isoform	0.126248	0.486986	-0.263203	0.833236	0.643433	-0.123555	0.199584	-0.0134005	0.0546246	-0.249802	0.841012	0.159086	-0.136955	0.909437	0.479966
Q66HR2	Mapre1	Microtubule-associated protein RP/EB family member 1	0.0622955	0.685299	-0.100743	0.932552	0.643433	-0.273976	0.35165	0.235528	0.407886	-0.336272	0.792086	0.347082	-0.0384478	0.973702	0.644529
P97541	Hspb6	Heat shock protein beta-6	0.0974314	0.482162	-0.00506774	0.996493	0.643653	0.0052352	0.247353	0.0871285	0.38558	-0.0921962	0.938094	0.474918	0.0923637	1.06612	0.419864
Q5XIG6	Galk2	N-acetylgalactosamine kinase	-0.0710836	0.636815	0.381602	1.30279	0.643877	-0.0228367	0.580671	0.333355	0.465194	0.0482469	1.03401	0.527133	0.310518	1.24015	0.667772
P17209	Myl4	Myosin light chain 4	0.4427	0.393969	0.171765	1.12644	0.644028	0.212787	0.579904	0.401678	0.318248	-0.229913	0.852686	0.266443	0.614465	1.53099	0.396981
P08009	Gstm7	Glutathione S-transferase Mu 7	0.269886	0.593375	-0.0766462	0.948259	0.644273	-0.0413538	0.612822	0.234594	0.617393	-0.31124	0.805949	0.662792	0.19324	1.14333	0.536624
Q5I0G4	Gars1	Glycine--tRNA ligase	-0.136802	0.50749	0.0828348	1.0591	0.644273	-0.625144	0.00102735	0.571177	0.00631416	-0.488342	0.712844	0.0308136	-0.0539668	0.963284	0.5449
P62142	Ppp1cb	Serine/threonine-protein phosphatase PP1-beta catalytic subunit	0.380802	0.204156	0.0221342	1.01546	0.644529	0.0221793	0.645295	0.380757	0.405741	-0.358623	0.779909	0.193964	0.402937	1.3222	0.390275
Q920A6	Scpep1	Retinoid-inducible serine carboxypeptidase	-0.122585	0.429011	0.0719067	1.0511	0.644529	-0.301562	0.345926	0.250884	0.684274	-0.178977	0.883329	0.616837	-0.0506783	0.965482	0.43675
Q80U96	Xpo1	Exportin-1	-0.00739971	0.643284	-0.309159	0.807112	0.644529	-0.905989	0.242818	0.58943	0.470472	-0.89859	0.536411	0.397352	-0.316559	0.802983	0.595485
Q9Z270	Vapa	Vesicle-associated membrane protein-associated protein A	-0.0819323	0.640768	-0.0414853	0.971654	0.644529	-0.113557	0.471275	-0.00986044	0.599727	-0.0316248	0.978318	0.51276	-0.123418	0.91801	0.607309
Q9ES53	Ufd1	Ubiquitin recognition factor in ER-associated degradation protein 1	0.00474093	0.63799	-0.031675	0.978284	0.644529	0.212206	0.411407	-0.23914	0.437053	0.207465	1.15466	0.337889	-0.0269341	0.981504	0.682068
Q8VHK0	Acot8	Acyl-coenzyme A thioesterase 8	0.0321872	0.677169	0.0593159	1.04197	0.644752	-0.392334	0.383552	0.483837	0.304796	-0.424521	0.745086	0.36147	0.0915031	1.06548	0.659554
P51868	Casq2	Calsequestrin-2	-0.0128528	0.461885	-0.00906153	0.993739	0.64565	-0.479141	0.502344	0.457227	0.181908	-0.466288	0.723824	0.257578	-0.0219144	0.984925	0.384583
Q62625	Map1lc3b	Microtubule-associated proteins 1A/1B light chain 3B	-0.718808	0.488021	0.140421	1.10223	0.64565	-1.72994	0.271732	1.15155	0.216783	-1.01113	0.496158	0.434982	-0.578388	0.669712	0.492923
P20650	Ppm1a	Protein phosphatase 1A	-0.0408407	0.50515	-0.334216	0.793215	0.645998	-0.950574	0.273664	0.575517	0.116129	-0.909734	0.532283	0.128864	-0.375057	0.771075	0.463803
Q5EB77	Rab18	Ras-related protein Rab-18	-0.211138	0.493405	0.112236	1.0809	0.645998	0.00294364	0.474759	-0.101845	0.364247	0.214081	1.15996	0.323901	-0.0989014	0.933744	0.545768
Q68FX1	Mpi	Mannose-6-phosphate isomerase	0.222056	0.265344	0.319224	1.24766	0.646694	-0.112122	0.662436	0.653401	0.35165	-0.334177	0.793236	0.266378	0.54128	1.45526	0.35165
Q9QZ58	Hspb3	Heat shock protein beta-3	3.44723	0.663853	-3.52873	0.0866457	0.64684	5.26842	0.564904	-5.34991	0.49664	1.82119	3.53371	0.555515	-0.0814943	0.945078	0.609712
O35824	Dnaja2	DnaJ homolog subfamily A member 2	0.000841319	0.440938	-0.175731	0.885319	0.647293	-0.112223	0.379942	-0.0626664	0.598956	-0.113064	0.924622	0.649045	-0.17489	0.885835	0.48732
Q9Z244	Gmpr	GMP reductase 1	-0.0765945	0.234699	0.126778	1.09185	0.647474	-0.428229	0.0395049	0.478413	0.299556	-0.351635	0.783696	0.338064	0.0501836	1.0354	0.294029
Q9EPX0	Hspb8	Heat shock protein beta-8	0.0281418	0.260297	-0.159517	0.895325	0.647555	-0.219326	0.528194	0.0879505	0.557222	-0.247468	0.842374	0.50749	-0.131375	0.912961	0.324715
Q76IC5	Pgpep1	Pyroglutamyl-peptidase 1	0.133809	0.469169	0.114939	1.08293	0.647652	1.85937	0.469393	-1.61062	0.53445	1.72556	3.30709	0.495315	0.248748	1.18818	0.55273
O09175	Rnpep	Aminopeptidase B	-0.49008	0.406164	0.516081	1.43007	0.647873	0.00346979	0.663812	0.0225308	0.444555	0.49355	1.40791	0.468375	0.0260006	1.01819	0.385965
Q9ES40	Arl6ip5	PRA1 family protein 3	0.4083	0.484822	-0.0511326	0.965178	0.647978	0.290588	0.528194	0.0665788	0.343707	-0.117711	0.921649	0.234699	0.357167	1.28091	0.547355
M0RD54	CEFIP	Cardiac-enriched FHL2-interacting protein	-0.143862	0.559566	0.154208	1.11281	0.648978	-0.343053	0.440929	0.3534	0.540591	-0.199192	0.871038	0.595983	0.0103462	1.0072	0.596647
P36506;Q01986	Map2k2;Map2k1	Dual specificity mitogen-activated protein kinase kinase 2;Dual specificity mitogen-activated protein kinase kinase 1	0.117069	0.666805	0.0577496	1.04084	0.648978	-0.193695	0.420482	0.368514	0.336051	-0.310764	0.806215	0.465031	0.174819	1.12882	0.615993
P0C219	Slmap	Sarcolemmal membrane-associated protein	0.0272452	0.0568468	-0.11851	0.921139	0.648989	-0.0458494	0.0553496	-0.0454152	0.51836	-0.0730946	0.950597	0.570759	-0.0912645	0.9387	0.0390292
P68136	Acta1	Actin, alpha skeletal muscle	0.39691	0.261566	0.442625	1.35907	0.649136	-0.683351	0.0242154	1.52289	0.243421	-1.08026	0.472943	0.336832	0.839534	1.78947	0.249984
P19836	Pcyt1a	Choline-phosphate cytidylyltransferase A	0.184531	0.526184	-0.0615498	0.958234	0.649494	-0.0922179	0.599826	0.215199	0.540786	-0.276749	0.825449	0.408451	0.122981	1.08898	0.611517
Q5RJS6	Mospd1	Motile sperm domain-containing protein 1	0.184095	0.50749	-0.142382	0.906022	0.64983	-0.0277861	0.51599	0.0694992	0.684715	-0.211881	0.863411	0.65168	0.0417131	1.02934	0.512642
P62890	Rpl30	60S ribosomal protein L30	-0.0143174	0.610646	-0.100704	0.932578	0.64983	-0.21685	0.666805	0.101829	0.589572	-0.202532	0.869024	0.634774	-0.115021	0.923369	0.562895
P62268	Rps23	40S ribosomal protein S23	0.0917057	0.64145	-0.182418	0.881225	0.649972	-0.396478	0.457056	0.305765	0.27496	-0.488184	0.712922	0.309891	-0.0907126	0.939059	0.608571
O35142	Copb2	Coatomer subunit beta'	0.135655	0.364265	-0.17027	0.888676	0.650033	-0.257375	0.0941701	0.22276	0.10917	-0.39303	0.761529	0.0373884	-0.0346152	0.976292	0.467485
Q63312	Phldb1	Pleckstrin homology-like domain family B member 1 (Fragment)	-0.594714	0.598956	0.392174	1.31237	0.650033	-0.499779	0.486986	0.297239	0.528065	0.0949352	1.06802	0.587356	-0.20254	0.869019	0.633767
P02401	Rplp2	60S acidic ribosomal protein P2	-0.0177254	0.36617	-0.0804034	0.945793	0.650155	-0.493382	0.163279	0.395253	0.0404858	-0.475656	0.71914	0.0543791	-0.0981288	0.934244	0.376959
Q642A4	NaN	UPF0598 protein C8orf82 homolog	-0.0813616	0.61913	0.213946	1.15986	0.650155	0.167232	0.168289	-0.0346478	0.0598979	0.248594	1.18805	0.0629143	0.132584	1.09626	0.593259
P59215	Gnao1	Guanine nucleotide-binding protein G(o) subunit alpha	0.331591	0.345978	-0.219536	0.858841	0.651287	0.25633	0.0484968	-0.144276	0.231066	-0.0752604	0.949171	0.207408	0.112054	1.08077	0.468375
P70583	Dut	Deoxyuridine 5'-triphosphate nucleotidohydrolase	-0.0184929	0.634133	-0.004007	0.997226	0.65168	0.22826	0.247928	-0.25076	0.20425	0.246753	1.18653	0.20225	-0.0224999	0.984525	0.664425
P08649	C4	Complement C4	-0.118509	0.571698	-0.180237	0.882558	0.651966	-0.010793	0.452136	-0.287953	0.223138	0.107716	1.07752	0.247472	-0.298746	0.812959	0.535847
D3ZGP9	Dhrs7c	Dehydrogenase/reductase SDR family member 7C	0.0267628	0.64145	-0.0382969	0.973804	0.652005	0.210242	0.457674	-0.221776	0.345926	0.183479	1.13562	0.373543	-0.0115341	0.992037	0.607309
Q811X6	Cryl1	Lambda-crystallin homolog	0.122052	0.670978	0.0516032	1.03642	0.652209	-0.0481392	0.683996	0.221794	0.639407	-0.170191	0.888725	0.674937	0.173655	1.12791	0.633209
P97536	Cand1	Cullin-associated NEDD8-dissociated protein 1	-0.391482	0.633291	0.401235	1.32064	0.652209	-0.908414	0.104849	0.918167	0.113666	-0.516932	0.698856	0.12453	0.00975317	1.00678	0.666805
P70500	Cdipt	CDP-diacylglycerol--inositol 3-phosphatidyltransferase	-0.210887	0.524662	-0.0311211	0.97866	0.652958	-0.195193	0.376257	-0.0468153	0.627528	0.0156943	1.01094	0.609703	-0.242008	0.845567	0.381809
Q2IBC5	Cav2	Caveolin-2	-0.353614	0.20482	0.0319715	1.02241	0.653318	0.315749	0.599509	-0.637391	0.127996	0.669363	1.59037	0.211363	-0.321643	0.800158	0.155004
P31044	Pebp1	Phosphatidylethanolamine-binding protein 1	0.182844	0.317903	-0.142006	0.906258	0.653327	-0.095057	0.506242	0.135895	0.18252	-0.277901	0.82479	0.174978	0.0408382	1.02871	0.341807
P70567	Tmod1	Tropomodulin-1	0.272382	0.474815	0.0959085	1.06874	0.653525	0.389096	0.213773	-0.0208055	0.322748	0.116714	1.08426	0.318937	0.36829	1.29082	0.437562
Q8VHV7	Hnrnph1	Heterogeneous nuclear ribonucleoprotein H	0.0719271	0.515947	0.00305601	1.00212	0.653871	0.259388	0.485198	-0.184405	0.447007	0.187461	1.13876	0.440022	0.0749831	1.05335	0.501812
P61206;P84079	Arf3;Arf1	ADP-ribosylation factor 3;ADP-ribosylation factor 1	-0.777649	0.581429	0.882374	1.84341	0.653961	-0.617182	0.668885	0.721908	0.655282	0.160467	1.11765	0.61184	0.104725	1.07529	0.634949
Q6PCT8	Sdhd	Succinate dehydrogenase [ubiquinone] cytochrome b small subunit, mitochondrial	-0.412618	0.218678	0.140601	1.10236	0.654101	-0.399394	0.349173	0.127376	0.519298	0.0132245	1.00921	0.476944	-0.272018	0.828161	0.240462
Q9EPJ3	Mrps26	28S ribosomal protein S26, mitochondrial	0.073562	0.446044	-0.170766	0.888371	0.654101	0.0201697	0.567095	-0.117374	0.434252	-0.0533923	0.963668	0.481569	-0.0972041	0.934843	0.416222
Q8K1P9	Fads3	Fatty acid desaturase 3	-0.532168	0.516748	0.286315	1.21952	0.654101	-0.353994	0.245382	0.108141	0.42304	0.178175	1.13145	0.499409	-0.245853	0.843317	0.542175
P07943	Akr1b1	Aldo-keto reductase family 1 member B1	-0.0264192	0.644529	-0.0317803	0.978212	0.654101	-0.24462	0.214249	0.186421	0.243205	-0.218201	0.859637	0.215632	-0.0581995	0.960462	0.681267
O08589	Fxyd1	Phospholemman	-1.58476	0.577905	1.31474	2.48758	0.654359	-0.780993	0.367623	0.510972	0.494944	0.803771	1.74566	0.589572	-0.270021	0.829307	0.545768
Q63041	A1m	Alpha-1-macroglobulin	0.0102198	0.627528	0.0544657	1.03847	0.654359	-0.147147	0.481681	0.211833	0.544035	-0.157367	0.89666	0.417995	0.0646855	1.04586	0.679225
Q68FU7	Coq6	Ubiquinone biosynthesis monooxygenase COQ6, mitochondrial	-0.117512	0.411981	0.106036	1.07627	0.654397	-0.0456516	0.499354	0.0341749	0.676655	0.0718608	1.05107	0.652284	-0.0114767	0.992076	0.441226
Q6NYB7	Rab1A	Ras-related protein Rab-1A	0.221105	0.37536	-0.222118	0.857306	0.655168	0.204442	0.6562	-0.205455	0.355447	-0.0166628	0.988517	0.415544	-0.00101257	0.999298	0.316308
Q6AY80	Nqo2	Ribosyldihydronicotinamide dehydrogenase [quinone]	-0.372032	0.407886	-0.118758	0.92098	0.655282	-0.56553	0.524985	0.0747401	0.63134	-0.193498	0.874483	0.595275	-0.49079	0.711636	0.446044
D3ZHV2	Macf1	Microtubule-actin cross-linking factor 1	0.0548896	0.167153	0.100983	1.0725	0.655874	0.137455	0.599727	0.0184176	0.0938303	0.0825657	1.0589	0.0935122	0.155873	1.1141	0.157884
P11507	Atp2a2	Sarcoplasmic/endoplasmic reticulum calcium ATPase 2	0.0514517	0.216723	-0.0513045	0.965063	0.655874	0.142748	0.676244	-0.142601	0.157884	0.0912961	1.06533	0.151939	0.000147248	1.0001	0.215475
Q9ES54	Nploc4	Nuclear protein localization protein 4 homolog	-0.00101474	0.54018	0.356678	1.28047	0.656122	-0.0313572	0.285386	0.387021	0.25661	-0.0303425	0.979188	0.285386	0.355664	1.27957	0.561586
P46844	Blvra	Biliverdin reductase A	-0.132994	0.488727	-0.255416	0.837745	0.656134	-0.366496	0.587667	-0.0219143	0.664776	-0.233502	0.850568	0.640464	-0.388411	0.763971	0.524386
B2GV22	Ptdss2	Phosphatidylserine synthase 2	0.156231	0.568669	0.147559	1.10769	0.656134	-0.705372	0.247431	1.00916	0.161761	-0.861603	0.550341	0.17292	0.303791	1.23438	0.537212
Q5U2R4	Trmt10c	tRNA methyltransferase 10 homolog C	0.0197571	0.605694	0.058411	1.04132	0.656134	0.10895	0.483111	-0.0307819	0.608068	0.0891929	1.06377	0.577691	0.0781681	1.05568	0.568997
Q66H47	Mrpl24	39S ribosomal protein L24, mitochondrial	-0.0685834	0.670916	0.0962958	1.06903	0.656134	-0.0335043	0.645998	0.0612167	0.676406	0.0350791	1.02461	0.640031	0.0277124	1.01939	0.665343
Q9ER30	Klhl41	Kelch-like protein 41	-0.0946273	0.651282	-0.138531	0.908443	0.656134	-0.64097	0.0107745	0.407811	0.0217868	-0.546342	0.684754	0.0286455	-0.233159	0.85077	0.682582
Q9EQR2	Agps	Alkyldihydroxyacetonephosphate synthase, peroxisomal	0.118781	0.579497	-0.0410691	0.971934	0.656331	0.237523	0.458822	-0.159811	0.5188	0.118742	1.08579	0.5049	0.0777117	1.05534	0.639381
Q9R1Z0	Vdac3	Voltage-dependent anion-selective channel protein 3	-0.393476	0.0881728	0.0376037	1.02641	0.656535	0.0535791	0.60295	-0.409451	0.226712	0.447055	1.36325	0.171717	-0.355872	0.781397	0.175646
P30904	Mif	Macrophage migration inhibitory factor	0.0321247	0.443888	-0.294276	0.815482	0.656535	-0.109046	0.488727	-0.153105	0.60364	-0.141171	0.906783	0.64652	-0.262151	0.833844	0.324715
Q8K4T4	Filip1	Filamin-A-interacting protein 1	0.0230574	0.66006	0.000683946	1.00047	0.656894	0.340089	0.497352	-0.316347	0.594027	0.317031	1.24576	0.568669	0.0237413	1.01659	0.617367
P63324	Rps12	40S ribosomal protein S12	0.0669337	0.672925	-0.121158	0.91945	0.657095	-0.424615	0.000948391	0.370391	0.0271156	-0.491548	0.711261	0.0533097	-0.0542239	0.963112	0.659999
P02454	Col1a1	Collagen alpha-1(I) chain	-1.05189	0.0586924	-0.184681	0.879843	0.657484	-0.985387	0.0826218	-0.25118	0.634926	0.0664981	1.04717	0.640051	-1.23657	0.424381	0.0915415
Q01205	Dlst	Dihydrolipoyllysine-residue succinyltransferase component of 2-oxoglutarate dehydrogenase complex, mitochondrial	-0.0990744	0.588871	0.208798	1.15572	0.657499	0.290141	0.411325	-0.180417	0.472188	0.389215	1.30968	0.566635	0.109724	1.07902	0.603748
P20788	Uqcrfs1	Cytochrome b-c1 complex subunit Rieske, mitochondrial	0.175702	0.506454	-0.0398715	0.972742	0.657558	0.258158	0.663812	-0.122327	0.38511	0.082456	1.05882	0.368857	0.13583	1.09872	0.496917
Q925F0	Smpx	Small muscular protein	0.592861	0.487304	-0.0910602	0.938833	0.657558	-0.00936162	0.530265	0.511163	0.36147	-0.602223	0.658738	0.364493	0.501801	1.41598	0.500522
Q3KRD5	Tomm34	Mitochondrial import receptor subunit TOM34	-0.2239	0.383605	0.359025	1.28256	0.657922	0.12725	0.306611	0.00787478	0.669315	0.35115	1.27558	0.641376	0.135125	1.09819	0.33326
P60123	Ruvbl1	RuvB-like 1	-0.223832	0.66006	0.111854	1.08062	0.658176	-0.143336	0.518474	0.0313587	0.536414	0.0804953	1.05738	0.521387	-0.111978	0.925319	0.682379
Q27W02	Magoh	Protein mago nashi homolog	-0.392257	0.543101	-0.169933	0.888884	0.659554	-0.649465	0.142597	0.0872753	0.541498	-0.257208	0.836706	0.576337	-0.562189	0.677274	0.345771
Q769K2	Napepld	N-acyl-phosphatidylethanolamine-hydrolyzing phospholipase D	0.192607	0.333775	-0.0311607	0.978633	0.66006	1.06975	0.35165	-0.908299	0.431135	0.877138	1.83673	0.438146	0.161446	1.11841	0.420096
Q5FWY5	Aip	AH receptor-interacting protein	0.228671	0.628136	0.191878	1.14225	0.66006	-0.467797	0.190279	0.888346	0.100588	-0.696468	0.617081	0.350245	0.420549	1.33844	0.468375
D3ZY68	Gatc	Glutamyl-tRNA(Gln) amidotransferase subunit C, mitochondrial	0.404652	0.550324	0.141745	1.10324	0.66006	0.316851	0.634774	0.229546	0.609037	-0.0878007	0.940956	0.624821	0.546397	1.46043	0.540882
P16975	Sparc	SPARC	-0.0840244	0.544699	0.101091	1.07258	0.660106	-0.516792	0.0167786	0.533859	0.118447	-0.432768	0.740839	0.180897	0.017067	1.0119	0.469819
P02466	Col1a2	Collagen alpha-2(I) chain	-1.26325	0.0873108	-0.0910969	0.938809	0.66015	-1.23134	0.115835	-0.123011	0.595108	0.0319139	1.02237	0.60295	-1.35435	0.391112	0.0881728
D4A4T9	Chordc1	Cysteine and histidine-rich domain-containing protein 1	0.0852745	0.574538	0.199054	1.14795	0.660213	-0.51241	0.211211	0.796739	0.0403489	-0.597684	0.660814	0.273664	0.284329	1.21784	0.435203
P05714	Rab4a	Ras-related protein Rab-4A	-0.526637	0.466457	0.0951259	1.06816	0.66037	-0.541762	0.332269	0.110251	0.568888	-0.0151247	0.989571	0.602534	-0.431512	0.741485	0.500045
P08699	Lgals3	Galectin-3	-1.17183	0.414532	0.343061	1.26845	0.661487	-0.661303	0.364555	-0.167469	0.648978	0.51053	1.42457	0.676753	-0.828772	0.563008	0.337851
Q9JJW3	Atp5mk	ATP synthase membrane subunit K, mitochondrial	-0.0294573	0.331578	0.138053	1.10042	0.661511	0.245202	0.196091	-0.136606	0.60991	0.274659	1.20971	0.55287	0.108595	1.07818	0.373543
B0BNM1	Naxe	NAD(P)H-hydrate epimerase	-0.00265863	0.599509	-0.0830626	0.944051	0.661511	0.0508277	0.656134	-0.136549	0.549459	0.0534864	1.03777	0.55287	-0.0857212	0.942313	0.592271
Q9EQS0	Taldo1	Transaldolase	-0.380301	0.206693	-0.292628	0.816414	0.661578	-0.581656	0.00500097	-0.0912722	0.299062	-0.201355	0.869733	0.226323	-0.672928	0.627232	0.209438
Q9QYU1	Pex19	Peroxisomal biogenesis factor 19	-0.52611	0.586012	-0.0258778	0.982223	0.662156	-0.431407	0.229859	-0.12058	0.204023	0.0947027	1.06785	0.235146	-0.551987	0.68208	0.603649
Q794E4	Hnrnpf	Heterogeneous nuclear ribonucleoprotein F	0.137291	0.582873	-0.269071	0.829854	0.662156	0.0374596	0.350075	-0.169239	0.358567	-0.0998316	0.933142	0.286514	-0.131779	0.912705	0.634188
P49911	Anp32a	Acidic leucine-rich nuclear phosphoprotein 32 family member A	0.0310637	0.677941	-0.0527359	0.964106	0.662436	-0.35682	0.0724032	0.335148	0.385864	-0.387884	0.76425	0.375528	-0.0216722	0.98509	0.660106
A6ZIQ8	Tmem38a	Trimeric intracellular cation channel type A	-0.0945683	0.490094	0.232234	1.17465	0.662852	-0.505114	0.278784	0.64278	0.0888946	-0.410545	0.752339	0.140141	0.137666	1.10012	0.44177
Q5EB94	Myzap	Myocardial zonula adherens protein	0.61933	0.196199	0.0666429	1.04728	0.662931	0.943734	0.215822	-0.257762	0.561595	0.324404	1.25215	0.562895	0.685972	1.60879	0.0600606
O88637	Pcyt2	Ethanolamine-phosphate cytidylyltransferase	0.280415	0.407907	0.371799	1.29397	0.663072	0.543896	0.466604	0.108318	0.621585	0.263481	1.20037	0.649791	0.652214	1.57158	0.36117
Q9WUC4	Atox1	Copper transport protein ATOX1	-0.150779	0.61028	-0.095299	0.936078	0.663292	-0.647779	0.279546	0.401701	0.459907	-0.497	0.708579	0.43739	-0.246078	0.843186	0.577055
Q8R431	Mgll	Monoglyceride lipase	0.0808853	0.528194	-0.124726	0.917178	0.663812	0.0358662	0.482521	-0.0797067	0.298058	-0.045019	0.969277	0.369331	-0.0438405	0.970069	0.45807
P27653	Mthfd1	C-1-tetrahydrofolate synthase, cytoplasmic	-0.0478002	0.513813	-0.110084	0.926534	0.663812	-0.129936	0.620559	-0.0279485	0.541832	-0.0821354	0.944658	0.588871	-0.157884	0.896339	0.463806
B2GV71	Ndufaf5	Arginine-hydroxylase NDUFAF5, mitochondrial	-0.126294	0.644529	-0.0555927	0.962199	0.663812	-0.0659585	0.376959	-0.115928	0.371003	0.0603357	1.04271	0.391738	-0.181887	0.881549	0.665705
Q6TEK3	Vkorc1l1	Vitamin K epoxide reductase complex subunit 1-like protein 1	0.0495654	0.61102	-0.131388	0.912953	0.663853	-0.116181	0.34009	0.0343581	0.444707	-0.165746	0.891467	0.437294	-0.0818228	0.944863	0.575472
Q641X9	Mrpl9	39S ribosomal protein L9, mitochondrial	0.00923772	0.485139	0.0434513	1.03058	0.664304	-0.0965017	0.151332	0.149191	0.353583	-0.105739	0.929329	0.311799	0.052689	1.0372	0.53597
P11598	Pdia3	Protein disulfide-isomerase A3	0.125523	0.598956	-0.0704924	0.952313	0.664304	-0.209003	0.000161404	0.264034	0.000515308	-0.334526	0.793045	5.54e-05	0.0550308	1.03888	0.582938
P12749	Rpl26	60S ribosomal protein L26	-0.0295611	0.504084	0.0340752	1.0239	0.664316	-0.0951451	0.448254	0.0996592	0.633408	-0.065584	0.955558	0.660866	0.00451407	1.00313	0.50749
Q9JK25	Clip1	CAP-Gly domain-containing linker protein 1	-0.195875	0.665127	0.287681	1.22068	0.664391	-0.849104	0.297709	0.94091	0.41238	-0.653229	0.635856	0.44177	0.0918061	1.0657	0.684557
Q64560	Tpp2	Tripeptidyl-peptidase 2	0.244039	0.0553998	0.00445666	1.00309	0.665127	-0.330971	0.000929212	0.579466	4.9e-06	-0.57501	0.671282	4.01e-06	0.248496	1.18797	0.0509622
P08592	App	Amyloid-beta precursor protein	0.410548	0.396571	0.00469618	1.00326	0.665127	-0.0104154	0.685894	0.425659	0.387695	-0.420963	0.746926	0.405741	0.415244	1.33352	0.376257
P0C5H9	Manf	Mesencephalic astrocyte-derived neurotrophic factor	0.0457351	0.583549	-0.0861797	0.942014	0.665127	-0.258871	0.225646	0.218426	0.181908	-0.304606	0.809663	0.223373	-0.0404446	0.972355	0.597658
P19804	Nme2	Nucleoside diphosphate kinase B	-0.00596851	0.657558	-0.0997557	0.933191	0.665127	-0.751556	0.0748638	0.645832	0.0881728	-0.745588	0.596425	0.0986405	-0.105724	0.929338	0.635453
P50399	Gdi2	Rab GDP dissociation inhibitor beta	0.00948129	0.675676	0.00674546	1.00469	0.665127	-0.279428	0.0995632	0.295655	0.0796014	-0.28891	0.81852	0.143483	0.0162267	1.01131	0.675237
Q5M7T2	Spryd7	SPRY domain-containing protein 7	-1.27369	0.405741	0.0225855	1.01578	0.665217	-0.738429	0.486986	-0.512674	0.509847	0.53526	1.4492	0.456879	-1.2511	0.420127	0.418264
Q9JHW0	Psmb7	Proteasome subunit beta type-7	-0.100388	0.655807	0.166543	1.12237	0.665217	-0.431798	0.132194	0.497953	0.320464	-0.33141	0.794759	0.457156	0.0661553	1.04692	0.675425
O09178	Ampd3	AMP deaminase 3	-0.122539	0.44117	-0.0062967	0.995645	0.665343	0.163813	0.678464	-0.292649	0.366124	0.286352	1.21955	0.408451	-0.128836	0.914569	0.405741
Q4G017	Nisch	Nischarin	-0.782959	0.448158	0.514846	1.42884	0.665705	-0.984203	0.127713	0.71609	0.462124	-0.201244	0.8698	0.47013	-0.268113	0.830405	0.37803
D3ZYW7	Fxn	Frataxin, mitochondrial	-0.194098	0.168047	0.0839797	1.05994	0.666202	-0.197308	0.497928	0.0871893	0.561595	-0.00320966	0.997778	0.541932	-0.110118	0.926512	0.311799
P62982	Rps27a	Ubiquitin-40S ribosomal protein S27a	0.0469271	0.672925	-0.0812871	0.945214	0.666285	-0.55375	0.569839	0.51939	0.592038	-0.600677	0.659444	0.545768	-0.03436	0.976465	0.677941
P69735	Rab3gap1	Rab3 GTPase-activating protein catalytic subunit (Fragment)	0.40543	0.314369	-0.19652	0.872653	0.666479	0.00664907	0.603748	0.20226	0.503859	-0.398781	0.758499	0.469819	0.208909	1.15581	0.35165
Q8R4R9	Ppp1r14c	Protein phosphatase 1 regulatory subunit 14C	-0.103993	0.394779	0.203295	1.15132	0.666479	-1.40332	0.35481	1.50262	0.0663136	-1.29933	0.406315	0.14094	0.0993015	1.07125	0.355417
P11915	Scp2	Sterol carrier protein 2	0.0965123	0.469389	-0.0759032	0.948748	0.666479	0.0677943	0.398563	-0.0471852	0.675676	-0.028718	0.980291	0.65725	0.0206091	1.01439	0.421042
Q6AXX6	Prxl2a	Peroxiredoxin-like 2A	0.00874175	0.628665	0.0484122	1.03413	0.666805	-0.00870632	0.534368	0.0658603	0.614061	-0.0174481	0.987979	0.611224	0.057154	1.04041	0.583812
Q07257	Tgfb2	Transforming growth factor beta-2 proprotein	0.160767	0.577468	-0.0181897	0.987471	0.666882	0.0289576	0.668197	0.113619	0.616837	-0.131809	0.912686	0.606056	0.142577	1.10388	0.589728
P55770	Snu13	NHP2-like protein 1	-0.0837129	0.458001	0.256871	1.19488	0.667026	-0.298521	0.121837	0.471679	0.429327	-0.214808	0.861661	0.373543	0.173158	1.12752	0.44786
P62856	Rps26	40S ribosomal protein S26	-0.110891	0.457871	-0.0382346	0.973846	0.667026	-0.100497	0.625097	-0.0486284	0.499354	0.0103938	1.00723	0.366487	-0.149126	0.901797	0.555141
P61107	Rab14	Ras-related protein Rab-14	0.0150685	0.485023	0.451918	1.36786	0.667392	0.426342	0.340862	0.0406452	0.254606	0.411273	1.32986	0.259119	0.466987	1.38222	0.475773
P29975	Aqp1	Aquaporin-1	-0.494067	0.11674	-0.0139211	0.990397	0.667725	0.133998	0.555905	-0.641986	0.157403	0.628065	1.54549	0.116678	-0.507988	0.703203	0.188636
P50398	Gdi1	Rab GDP dissociation inhibitor alpha	0.190639	0.318129	0.6007	1.51645	0.668088	-0.408381	0.233114	1.19972	0.140434	-0.59902	0.660202	0.0652662	0.79134	1.73068	0.400589
P01041	Cstb	Cystatin-B	-1.30064	0.635125	0.584047	1.49905	0.668109	-0.106564	0.594027	-0.610031	0.465194	1.19408	2.28798	0.515947	-0.716594	0.608532	0.607309
Q71UE8	Nedd8	NEDD8	0.261099	0.659999	-0.23432	0.850086	0.668832	-0.177369	0.365821	0.204148	0.50749	-0.438468	0.737918	0.502082	0.0267793	1.01874	0.6346
Q5M9I5	Uqcrh	Cytochrome b-c1 complex subunit 6, mitochondrial	1.02222	0.502415	0.447156	1.36335	0.668849	0.112784	0.302501	1.35659	0.490406	-0.909436	0.532393	0.474759	1.46938	2.76902	0.472458
O35093	Timm23	Mitochondrial import inner membrane translocase subunit Tim23	0.0379024	0.631202	0.034519	1.02422	0.668849	-0.00711599	0.649494	0.0795374	0.617367	-0.0450184	0.969277	0.605358	0.0724214	1.05148	0.644529
B0K020	Cisd1	CDGSH iron-sulfur domain-containing protein 1	-0.00515487	0.665049	-0.0179762	0.987617	0.668849	0.249334	0.154705	-0.272465	0.13683	0.254488	1.19291	0.0939793	-0.023131	0.984095	0.681503
O88483	Pdp1	[Pyruvate dehydrogenase [acetyl-transferring]]-phosphatase 1, mitochondrial	0.161239	0.51276	-0.0922216	0.938077	0.668885	0.100543	0.515327	-0.0315249	0.654397	-0.0606967	0.958801	0.667026	0.0690178	1.049	0.535847
P18421	Psmb1	Proteasome subunit beta type-1	-0.163154	0.55827	-0.259896	0.835148	0.66921	-0.459593	0.524632	0.0365431	0.672925	-0.296439	0.81426	0.66037	-0.42305	0.745846	0.514703
P47875	Csrp1	Cysteine and glycine-rich protein 1	-0.945898	0.160932	0.0104644	1.00728	0.669315	-1.32225	0.112632	0.386821	0.587667	-0.376356	0.770381	0.598956	-0.935434	0.522885	0.184675
Q66HR5	Calcoco1	Calcium-binding and coiled-coil domain-containing protein 1	0.173056	0.526949	-0.0186886	0.98713	0.670162	0.210878	0.508371	-0.0565102	0.640873	0.0378215	1.02656	0.644479	0.154368	1.11293	0.572757
Q32PX7	Fubp1	Far upstream element-binding protein 1	0.203128	0.653357	-0.149933	0.901293	0.670243	-0.242388	0.599727	0.295583	0.541964	-0.445516	0.734322	0.587667	0.0531952	1.03756	0.619884
Q62824	Exoc4	Exocyst complex component 4	0.0896553	0.668832	-0.0634311	0.956985	0.67056	0.0166271	0.572412	0.00959717	0.54018	-0.0730282	0.95064	0.583999	0.0262243	1.01834	0.640944
P83565	Mrpl40	39S ribosomal protein L40, mitochondrial	0.11442	0.3797	0.187807	1.13903	0.670978	-0.0156949	0.682027	0.317922	0.360067	-0.130115	0.913759	0.3868	0.302227	1.23305	0.351443
P25886	Rpl29	60S ribosomal protein L29	0.2412	0.6277	0.543266	1.45727	0.670978	-0.791186	0.485139	1.57565	0.574088	-1.03239	0.488901	0.598024	0.784466	1.72245	0.639361
Q8VHF5	Cs	Citrate synthase, mitochondrial	0.142682	0.204383	0.311825	1.24128	0.671161	0.279665	0.320464	0.174842	0.0221685	0.136983	1.0996	0.0228032	0.454507	1.37031	0.197297
B4F7A1	Lyrm7	Complex III assembly factor LYRM7	-0.100075	0.592301	-0.0284527	0.980471	0.671161	-0.0111931	0.552738	-0.117335	0.483111	0.0888821	1.06355	0.417285	-0.128528	0.914764	0.621359
P17164	Fuca1	Tissue alpha-L-fucosidase	-0.283984	0.503415	0.0319471	1.02239	0.67256	-1.04976	0.0259536	0.79772	0.175006	-0.765773	0.588138	0.121509	-0.252037	0.83971	0.514092
Q3MID3	Arfgap2	ADP-ribosylation factor GTPase-activating protein 2	0.463572	0.406164	0.0239854	1.01676	0.672742	0.0306291	0.666805	0.456928	0.466224	-0.432943	0.740749	0.415544	0.487557	1.40207	0.469393
P11762	Lgals1	Galectin-1	-0.239785	0.446957	-0.179089	0.883261	0.672925	-0.804752	0.000563197	0.385878	0.147847	-0.564967	0.675971	0.0647023	-0.418874	0.748008	0.51276
P61212	Arl1	ADP-ribosylation factor-like protein 1	-0.201916	0.54018	0.0925122	1.06623	0.672925	-0.168126	0.511318	0.0587226	0.665343	0.0337895	1.0237	0.653961	-0.109403	0.926971	0.527673
P29314	Rps9	40S ribosomal protein S9	0.00760931	0.661319	-0.16613	0.89123	0.672925	-0.204516	0.684474	0.0459953	0.665127	-0.212125	0.863265	0.671952	-0.158521	0.895943	0.64852
Q5XIM7	Kars1	Lysine--tRNA ligase	0.143847	0.589572	-0.0953541	0.936042	0.674075	-0.129036	0.143261	0.177529	0.23267	-0.272883	0.827664	0.264647	0.0484931	1.03418	0.56058
Q5HZE4	Mri1	Methylthioribose-1-phosphate isomerase	-0.430541	0.531083	0.425378	1.34292	0.67431	0.266414	0.617193	-0.271578	0.567165	0.696956	1.62108	0.556132	-0.00516358	0.996427	0.567963
Q04462	Vars1	Valine--tRNA ligase	-0.136096	0.368991	0.163927	1.12033	0.674536	-0.2531	0.264581	0.280931	0.114356	-0.117003	0.922101	0.114773	0.027831	1.01948	0.376959
P26772	Hspe1	10 kDa heat shock protein, mitochondrial	-0.0633109	0.569581	0.0871694	1.06228	0.67457	-0.0746895	0.29654	0.098548	0.164432	-0.0113785	0.992144	0.103848	0.0238585	1.01667	0.572412
Q5BJP3	Ufm1	Ubiquitin-fold modifier 1	-0.162999	0.656383	-0.088251	0.940662	0.674723	-0.588716	0.452763	0.337466	0.482508	-0.425717	0.744469	0.534913	-0.25125	0.840168	0.664304
Q5U2V8	Emc3	ER membrane protein complex subunit 3	0.201315	0.444076	-0.110447	0.926301	0.675425	0.0208868	0.665127	0.0699813	0.379942	-0.180428	0.882441	0.458399	0.0908681	1.06501	0.381775
Q3BCU4	Bves	Blood vessel epicardial substance	-0.143956	0.208583	0.0671388	1.04764	0.676585	-0.13667	0.459907	0.0598521	0.429317	0.00728668	1.00506	0.429283	-0.0768176	0.948147	0.207043
Q06647	Atp5po	ATP synthase subunit O, mitochondrial	-0.000576506	0.332095	0.0644603	1.04569	0.676585	0.162373	0.141282	-0.0984896	0.341986	0.16295	1.11957	0.392384	0.0638838	1.04528	0.324715
Q4KLJ8	Pdcl3	Phosducin-like protein 3	0.0892645	0.634949	-0.0145186	0.989987	0.676585	-0.293997	0.32965	0.368743	0.342314	-0.383262	0.766702	0.435203	0.0747459	1.05318	0.632118
A0A096MK47	Mlip	Muscular LMNA-interacting protein	0.185264	0.210791	-0.0622669	0.957758	0.676801	-0.321554	0.61785	0.444551	0.281134	-0.506818	0.703773	0.297709	0.122997	1.08899	0.189583
P62959	Hint1	Adenosine 5'-monophosphoramidase HINT1	0.0418996	0.537135	-0.19634	0.872762	0.677169	-0.314472	0.0781212	0.160032	0.0660008	-0.356372	0.781127	0.0781439	-0.15444	0.898481	0.518686
Q6Q0N1	Cndp2	Cytosolic non-specific dipeptidase	0.267735	0.657558	-0.151328	0.900421	0.677169	0.379582	0.578221	-0.263174	0.535847	0.111846	1.08061	0.539184	0.116407	1.08403	0.664391
D3ZRC4	Pnpla8	Calcium-independent phospholipase A2-gamma	-0.401591	0.430473	-0.0441147	0.969885	0.677678	-0.327276	0.595108	-0.118429	0.565294	0.0743146	1.05286	0.545768	-0.445705	0.734225	0.462666
P63095	Gnas	Guanine nucleotide-binding protein G(s) subunit alpha isoforms short	-0.119759	0.595275	-0.0149843	0.989667	0.677678	0.109308	0.581726	-0.244051	0.499752	0.229066	1.17208	0.524641	-0.134743	0.910832	0.567589
P11951	Cox6c2	Cytochrome c oxidase subunit 6C-2	-0.0202364	0.599256	0.32578	1.25334	0.677678	0.449496	0.180962	-0.143952	0.0857985	0.469733	1.38485	0.100588	0.305544	1.23588	0.603649
Q5FVI6	Atp6v1c1	V-type proton ATPase subunit C 1	-0.251724	0.638317	-0.107527	0.928178	0.677678	-0.754739	0.422347	0.395487	0.474281	-0.503014	0.705631	0.462124	-0.359251	0.779569	0.649472
P85515	Actr1a	Alpha-centractin	0.0435545	0.628331	-0.0499774	0.965951	0.677681	-0.193759	0.350546	0.187336	0.438123	-0.237314	0.848323	0.465031	-0.00642287	0.995558	0.634133
Q6IFU7	Krt42	Keratin, type I cytoskeletal 42	0.417521	0.317903	-0.366063	0.775897	0.677927	0.313133	0.515961	-0.261675	0.603748	-0.104387	0.9302	0.55287	0.0514579	1.03631	0.393148
Q63377	Atp1b3	Sodium/potassium-transporting ATPase subunit beta-3	-0.0637892	0.173537	0.111636	1.08045	0.677941	0.213614	0.595108	-0.165767	0.17032	0.277403	1.21201	0.125196	0.0478465	1.03372	0.231877
Q07205	Eif5	Eukaryotic translation initiation factor 5	-0.332717	0.31924	-0.406118	0.754651	0.677941	-0.697604	0.0120077	-0.0412305	0.542175	-0.364887	0.77653	0.55868	-0.738834	0.599223	0.234361
Q62785	Pdap1	28 kDa heat- and acid-stable phosphoprotein	0.499119	0.440672	-0.173366	0.886771	0.677941	0.65879	0.490094	-0.333037	0.665851	0.159671	1.11703	0.664304	0.325753	1.25332	0.326077
Q78P75	Dynll2	Dynein light chain 2, cytoplasmic	0.129168	0.630608	0.0217807	1.01521	0.677941	-0.21616	0.542905	0.367109	0.526949	-0.345328	0.787129	0.491536	0.150949	1.1103	0.632118
P04166	Cyb5b	Cytochrome b5 type B	0.176436	0.617622	-0.219586	0.858812	0.677941	0.355227	0.445383	-0.398377	0.411818	0.178791	1.13193	0.268844	-0.0431505	0.970533	0.633931
Q64119	Myl6	Myosin light polypeptide 6	-0.220276	0.595108	0.0954894	1.06843	0.678106	-0.0659812	0.669315	-0.0588056	0.573329	0.154295	1.11288	0.584376	-0.124787	0.91714	0.580671
B2GV06	Oxct1	Succinyl-CoA:3-ketoacid coenzyme A transferase 1, mitochondrial	-0.0548635	0.465031	0.018438	1.01286	0.678717	0.0895042	0.603042	-0.12593	0.281245	0.144368	1.10525	0.291981	-0.0364255	0.975068	0.465194
P30835	Pfkl	ATP-dependent 6-phosphofructokinase, liver type	-0.0948626	0.454151	0.203595	1.15156	0.679155	-0.0841357	0.00383207	0.192868	0.047442	0.0107269	1.00746	0.113492	0.108732	1.07828	0.419025
B2RZ37	Reep5	Receptor expression-enhancing protein 5	0.2436	0.524173	0.236037	1.17775	0.679155	0.332146	0.65757	0.147491	0.584376	0.0885461	1.0633	0.575879	0.479638	1.39439	0.542429
Q5RKI9	Mrrf	Ribosome-recycling factor, mitochondrial	-0.0494329	0.603748	-0.085746	0.942297	0.679155	-0.222277	0.583654	0.0870976	0.656122	-0.172844	0.887092	0.665435	-0.135179	0.910557	0.600512
Q4G069	Rmdn1	Regulator of microtubule dynamics protein 1	-0.000937342	0.593375	-0.0424783	0.970986	0.679744	0.0319069	0.405741	-0.0753226	0.480964	0.0328443	1.02303	0.459907	-0.0434157	0.970355	0.603748
Q9EST6	Anp32b	Acidic leucine-rich nuclear phosphoprotein 32 family member B	-0.232359	0.316541	-0.0620084	0.95793	0.681318	-0.528531	0.0112341	0.234164	0.457674	-0.296172	0.81441	0.491536	-0.294367	0.81543	0.232733
Q64057	Aldh7a1	Alpha-aminoadipic semialdehyde dehydrogenase	-0.0578519	0.297709	0.0821473	1.05859	0.681413	0.245605	0.490255	-0.22131	0.543101	0.303457	1.2341	0.506242	0.0242954	1.01698	0.35165
Q9WU82	Ctnnb1	Catenin beta-1	-0.216988	0.596203	0.348254	1.27302	0.681442	0.237684	0.395514	-0.106418	0.379466	0.454672	1.37047	0.362584	0.131266	1.09525	0.606056
P11730	Camk2g	Calcium/calmodulin-dependent protein kinase type II subunit gamma	0.145358	0.272005	-0.0267104	0.981656	0.681738	0.25796	0.327729	-0.139312	0.633697	0.112602	1.08118	0.629163	0.118648	1.08572	0.370807
Q8K4V4	Snx27	Sorting nexin-27	-0.110582	0.678651	0.0330126	1.02315	0.681738	-0.808102	0.0553998	0.730533	0.109362	-0.69752	0.616631	0.173472	-0.0775692	0.947653	0.670055
Q6P9U8	Eif3h	Eukaryotic translation initiation factor 3 subunit H	0.0656045	0.684557	-0.0494285	0.966319	0.682041	-0.754691	0.335637	0.770868	0.38286	-0.820296	0.566326	0.36617	0.016176	1.01128	0.68299
Q4V8C7	Prkra	Interferon-inducible double-stranded RNA-dependent protein kinase activator A	-1.13452	0.138917	0.0118224	1.00823	0.682256	-0.799489	0.588871	-0.323208	0.19715	0.33503	1.2614	0.13061	-1.1227	0.459235	0.233475
Q9JJP9	Ubqln1	Ubiquilin-1	-0.16533	0.372273	-0.195701	0.873149	0.682256	-0.706987	0.00814363	0.345956	0.209622	-0.541657	0.686981	0.215873	-0.361031	0.778608	0.356764
Q8CGS5	Elac2	Zinc phosphodiesterase ELAC protein 2	-0.00151968	0.664304	0.0409292	1.02878	0.682783	0.113	0.434727	-0.07359	0.513216	0.114519	1.08261	0.477511	0.0394095	1.02769	0.665343
P69060	Cmas	N-acylneuraminate cytidylyltransferase	-0.152093	0.581046	-0.443568	0.735314	0.683082	-0.107124	0.663812	-0.488538	0.59364	0.0449696	1.03166	0.575423	-0.595661	0.661741	0.601329
A2RUW1	Tollip	Toll-interacting protein	-0.0046114	0.627528	-0.00328321	0.997727	0.683082	0.17959	0.67018	-0.187485	0.645498	0.184202	1.13619	0.645295	-0.00789462	0.994543	0.629838
Q5XI67	Fbxo30	F-box only protein 30	-0.0227019	0.654359	0.0908257	1.06498	0.683504	-0.26239	0.323882	0.330514	0.422347	-0.239688	0.846928	0.400677	0.0681239	1.04835	0.653318
Q62698	Dync1li2	Cytoplasmic dynein 1 light intermediate chain 2	0.183543	0.608092	0.115268	1.08318	0.683816	0.069211	0.524662	0.2296	0.481943	-0.114332	0.92381	0.462124	0.298811	1.23013	0.615305
Q9QZA6	Cd151	CD151 antigen	-0.570835	0.0854918	0.123177	1.08913	0.684115	-0.61047	0.597493	0.162812	0.299726	-0.0396349	0.972901	0.273664	-0.447658	0.733232	0.0582719
P97697	Impa1	Inositol monophosphatase 1	0.0350147	0.488727	-0.0759434	0.948722	0.68468	-0.482099	0.198017	0.44117	0.0910075	-0.517113	0.698769	0.201171	-0.0409287	0.972029	0.418298
O70511	Ank3	Ankyrin-3	0.41735	0.310606	-0.0738257	0.950115	0.685111	0.161386	0.544035	0.182138	0.165316	-0.255963	0.837428	0.184902	0.343524	1.26885	0.283876
P63331	Ppp2ca	Serine/threonine-protein phosphatase 2A catalytic subunit alpha isoform	0.352207	0.438123	0.00129528	1.0009	0.685633	0.0305537	0.656719	0.322948	0.5049	-0.321653	0.800152	0.411307	0.353502	1.27766	0.506242
P10111	Ppia	Peptidyl-prolyl cis-trans isomerase A	0.0140319	0.378085	-0.225798	0.855122	0.685743	-0.14981	0.215873	-0.0619556	0.557488	-0.163842	0.892645	0.559566	-0.211766	0.86348	0.371651
Q3KRE8	Tubb2b	Tubulin beta-2B chain	-0.0196504	0.674937	0.000341983	1.00024	0.68599	0.0308612	0.662852	-0.0501697	0.641728	0.0505117	1.03563	0.653335	-0.0193085	0.986706	0.67256
Q5BJX0	Ntmt1	N-terminal Xaa-Pro-Lys N-methyltransferase 1	-0.189391	0.365867	0.0213172	1.01489	0.686	-0.226682	0.373543	0.0586081	0.65168	-0.0372909	0.974483	0.640873	-0.168074	0.89003	0.452892
Q6IG05	Krt75	Keratin, type II cytoskeletal 75	-1.73054	0.53154	#N/A	#N/A	#N/A	#N/A	#N/A	#N/A	#N/A	#N/A	#N/A	#N/A	#N/A	#N/A	#N/A
